# Supplementary material for: How elevated CO2 affects our nutrition in rice, and how we can deal with it
Source: PLoS One. 2019 Mar 5;14(3):e0212840. doi: 10.1371/journal.pone.0212840 (PMC6400444; doi:10.1371/journal.pone.0212840)
Supplement: S1 File — (XLSX) [file pone.0212840.s007.xlsx]

## Sheet: Fig 1a
S1 File. Original data of Fig.1a.
Ambient = 100
		N	Mg	Al	Si	P	S	K	Ca	Sc	V	Cr	Mn	Fe	Ni	Cu	Zn	Br	Mo
Koshihikari	brown rice	87.715	101.699	130.829	143.109	99.2271	90.8519	101.803	104.155	98.2198	104.269	111.748	83.4279	97.8564	87.8392	101.035	98.4092	117.46	137.649
Takanari	brown rice	89.3296	86.4437	161.233	137.274	92.7678	91.0341	102.816	106.815	114.652	64.6139	86.8132	88.6079	129.541	110.516	113.856	105.051	191.719	159.448
Hoshiaoba	brown rice	89.816	88.2777	116.181	103.791	92.3932	87.7175	102.267	99.717	104.601	97.878	41.2781	87.3006	86.0982	177.837	112.657	89.494	152.489	109.176
Nipponbare	brown rice	90.9459	94.7328	134.938	156.789	98.7815	93.1472	106.083	105.895	110.842	65.6463	60.5313	89.6218	109.447	80.0505	75.9778	102.564	298.648	102.536
Bekoaoba	brown rice	86.7953	91.2277	78.4894	91.5008	92.4214	93.151	98.2469	105.651	90.1096	90.9248	95.846	81.0373	103.883	94.0135	81.9855	95.5265	49.3174	133.774
Hokuriku 193	brown rice	89.2857	94.5649	118.892	117.56	98.714	91.6569	103.595	98.6507	89.4825	170.71	116.429	89.1929	89.8624	75.7328	100.534	97.0544	143.637	77.6685
IR72	brown rice	87.925	96.1536	86.9903	122.435	93.4393	94.0877	95.8565	91.5845	94.9929	98.8425	78.3184	90.4123	68.9557	142.626	98.1099	101.019	58.8872	72.0407
Lemont	brown rice	90.2817	98.7572	122.103	125.655	95.612	89.6186	97.374	95.3172	105.986	69.9665	53.1024	90.5895	117.744	108.404	98.8826	93.115	85.2155	97.8647
Momiroman	brown rice	84.182	90.5755	338.357	142.424	90.9874	86.4382	96.6404	93.6425	93.9092	109.151	149.859	78.8796	117.692	109.782	86.4179	92.0361	93.536	101.456
	AVE	88.4751	93.6036	143.112	126.726	94.9271	90.8559	100.52	100.159	100.311	96.8891	88.2141	86.5633	102.342	109.644	96.6061	97.1411	132.323	110.179
	Difference	-11.5249	-6.39642	43.1124	26.7264	-5.07292	-9.14411	0.52022	0.15856	0.310636	-3.1109	-11.7859	-13.4367	2.34228	9.64446	-3.3939	-2.85894	32.3232	10.1792
	SD	2.08227	4.94019	77.2542	20.6164	3.22593	2.56252	3.57487	5.75791	9.09773	32.4757	34.479	4.35067	18.7746	32.5689	12.9458	5.14768	77.4224	28.5862
	95%CI	1.60058	3.79736	59.3828	15.8472	2.47967	1.96973	2.74789	4.42592	6.99313	24.963	26.5029	3.34422	14.4314	25.0347	9.951	3.95686	59.5121	21.9733
		N	Mg	Al	Si	P	S	K	Ca	Sc	V	Cr	Mn	Fe	Ni	Cu	Zn	Br	Mo
Koshihikari	polished rice	82.8754	84.9479	96.9413	127.374	90.5367	87.5484	107.199	106.35	94.5072	213.906	109.013	86.5493	86.306	127.566	90.3585	96.1808	134.444	61.2454
Takanari	polished rice	90.6219	108.152	23.1008	85.3057	105.412	93.0112	105.464	101.867	143.884	131.811	175.743	85.7009	107.919	79.4905	64.5526	98.995	113.457	102.267
Hoshiaoba	polished rice	86.8596	87.922	155.172	63.366	95.0642	85.6574	114.622	108.221	71.5077	34.7545	84.668	94.9091	58.4357	78.5174	83.9137	84.1887	129.955	126.818
Nipponbare	polished rice	83.6807	113.365	110.962	143.389	102.749	88.8225	106.631	99.7461	101.609	143.868	163.029	83.7885	102.872	139.33	100.36	92.204	105.133	118.803
Bekoaoba	polished rice	90.1059	92.7682	259.748	133.549	99.1221	87.9194	100.127	96.6306	78.6023	135.602	103.388	75.465	122.311	104.058	122.132	100.517	70	154.279
Hokuriku 193	polished rice	89.2963	96.7385	83.1912	93.5001	97.7097	90.6617	104.003	100.145	142.826	88.5755	107.875	70.691	85.1845	61.5783	103.412	110.744	43.198	82.1449
IR72	polished rice	82.6027	77.3284	124.843	113.537	81.601	88.4647	89.674	93.8771	76.9726	49.0826	14.0809	70.9628	81.651	271.027	108.953	92.1382	141.647	68.7343
Lemont	polished rice	87.226	94.3547	174.416	101.943	87.2498	75.0035	91.8232	83.0333	91.6628	82.0322	131.63	72.5309	97.1804	34.1254	73.6677	77.6809	67.0631	108.067
Momiroman	polished rice	85.0567	116.15	82.4873	99.5273	108.305	89.4607	115.225	104.058	101.099	117.961	61.7284	75.0373	81.1203	105.458	115.568	94.4798	30.3827	79.0588
	AVE	86.4806	96.8584	123.429	106.832	96.4167	87.3944	103.863	99.3254	100.297	110.844	105.684	79.515	91.4421	111.239	95.8797	94.1254	92.8088	100.158
	Difference	-13.5194	-3.14159	23.4292	6.83235	-3.58334	-12.6056	3.86318	-0.674595	0.2968	10.8436	5.68394	-20.485	-8.55786	11.2389	-4.12034	-5.87463	-7.19121	0.157512
	SD	3.09885	13.2207	67.4634	25.3101	8.7413	5.08097	8.8492	7.58758	26.6048	54.4813	49.5681	8.50897	18.5247	68.1581	19.2774	9.49924	41.2584	30.261
	95%CI	2.38199	10.1624	51.8569	19.455	6.71916	3.90558	6.8021	5.83233	20.4503	41.878	38.1014	6.54057	14.2393	52.3909	14.8179	7.30177	31.714	23.2606
