# Supplementary material for: How elevated CO2 affects our nutrition in rice, and how we can deal with it
Source: PLoS One. 2019 Mar 5;14(3):e0212840. doi: 10.1371/journal.pone.0212840 (PMC6400444; doi:10.1371/journal.pone.0212840)
Supplement: S2 File — (XLSX) [file pone.0212840.s008.xlsx]

## Sheet: Fig.1b and 2
S2 File. Original data of Fig. 1b and 2a (Relative contents of 18 elements).
Ca								Cu								Fe								K								Mg								Mn								P
		Ambient			High CO2					Ambient			High CO2					Ambient			High CO2					Ambient			High CO2					Ambient			High CO2					Ambient			High CO2
		Av	SE		Av	SE				Av	SE		Av	SE				Av	SE		Av	SE				Av	SE		Av	SE				Av	SE		Av	SE				Av	SE		Av	SE
Panicle	1 (36DAT)	#DIV/0!	#DIV/0!		#DIV/0!	#DIV/0!		Panicle	1	#DIV/0!	#DIV/0!		#DIV/0!	#DIV/0!		Panicle	1	#DIV/0!	#DIV/0!		#DIV/0!	#DIV/0!		Panicle	1	#DIV/0!	#DIV/0!		#DIV/0!	#DIV/0!		Panicle	1	#DIV/0!	#DIV/0!		#DIV/0!	#DIV/0!		Panicle	1	#DIV/0!	#DIV/0!		#DIV/0!	#DIV/0!		Panicle	1
	2 (50DAT)	#DIV/0!	#DIV/0!		#DIV/0!	#DIV/0!			2	#DIV/0!	#DIV/0!		#DIV/0!	#DIV/0!			2	#DIV/0!	#DIV/0!		#DIV/0!	#DIV/0!			2	#DIV/0!	#DIV/0!		#DIV/0!	#DIV/0!			2	#DIV/0!	#DIV/0!		#DIV/0!	#DIV/0!			2	#DIV/0!	#DIV/0!		#DIV/0!	#DIV/0!			2
	3 (64DAT)	4822.85	406.884		4724.33	175.611			3	494.42	37.869		422.81	39.421			3	4124.57	512.855		4355.94	452.525			3	66068.8	2787.69		57703.5	2837.13			3	933.208	62.5366		890.316	32.654			3	3558.74	1064.32		2718.46	190.477			3
	4 (78DAT)	13577.6	193.02		15442.1	1186.1			4	1171.22	278.107		2007.13	1167.68			4	70341.1	12613.6		92247.2	19101.5			4	105998	666.691		122053	12359.5			4	2185.62	42.4002		2455.87	174.703			4	13932.5	1794.79		12115.4	2208.94			4
	5 (92DAT)	15790.8	1394.6		22900.2	2274.58			5	2586.77	94.3769		2531.04	294.565			5	70695.4	10213.7		102035	2411.06			5	179396	13229.8		203364	11555.9			5	4992.25	330.269		5873.15	368.874			5	15173.8	132.739		16749.4	448.595			5
	6 (107DAT)	26467.8	2223.45		28350.7	1870.77			6	4066.17	180.914		3216.98	115.651			6	87809.5	6036.74		79949.3	10497.5			6	208934	30186.2		169194	4761.79			6	6486.52	604.48		5836.85	215.718			6	26707.8	2065.43		20145.1	2082.6			6
Flag leaf blade	1 (36DAT)	#DIV/0!	#DIV/0!		#DIV/0!	#DIV/0!		Flag leaf blade	1	#DIV/0!	#DIV/0!		#DIV/0!	#DIV/0!		Flag leaf blade	1	#DIV/0!	#DIV/0!		#DIV/0!	#DIV/0!		Flag leaf blade	1	#DIV/0!	#DIV/0!		#DIV/0!	#DIV/0!		Flag leaf blade	1	#DIV/0!	#DIV/0!		#DIV/0!	#DIV/0!		Flag leaf blade	1	#DIV/0!	#DIV/0!		#DIV/0!	#DIV/0!		Flag leaf blade	1
	2 (50DAT)	#DIV/0!	#DIV/0!		#DIV/0!	#DIV/0!			2	#DIV/0!	#DIV/0!		#DIV/0!	#DIV/0!			2	#DIV/0!	#DIV/0!		#DIV/0!	#DIV/0!			2	#DIV/0!	#DIV/0!		#DIV/0!	#DIV/0!			2	#DIV/0!	#DIV/0!		#DIV/0!	#DIV/0!			2	#DIV/0!	#DIV/0!		#DIV/0!	#DIV/0!			2
	3 (64DAT)	6336.35	360.54		5090.7	432.407			3	239.608	20.9022		247.386	60.2545			3	5444.86	1204.25		2045.44	359.266			3	41697.1	1977.33		28582.2	2306.09			3	375.212	13.1363		209.599	18.5715			3	2980.03	932.725		1402.69	171.393			3
	4 (78DAT)	12396.9	562.994		15134.1	1823.17			4	246.911	105.22		1778.07	1598.32			4	5693.7	612.283		3558.9	361.634			4	27644.4	3071.29		28446.7	1731.67			4	461.29	59.5018		415.074	51.768			4	5895.47	1968.75		3969.49	960.559			4
	5 (92DAT)	19855.1	2313.67		23058.6	2605.78			5	166.753	13.665		187.556	29.5019			5	8678.01	2563.09		9639.46	1297.55			5	29899.9	2598.77		28186.3	2763.52			5	465.608	34.7982		400.236	56.6263			5	8466.61	1143.3		6110.53	447.394			5
	6 (107DAT)	23229.2	3698.44		23869	3505.09			6	207.681	12.3244		146.92	15.6954			6	10711.6	3712.24		4515.85	758.833			6	28078.5	5324.59		24778.3	2881.26			6	413.634	80.4377		259.008	28.6656			6	12206.9	1574.35		7423.47	954.661			6
Flag leaf sheath	1 (36DAT)	#DIV/0!	#DIV/0!		#DIV/0!	#DIV/0!		Flag leaf sheath	1	#DIV/0!	#DIV/0!		#DIV/0!	#DIV/0!		Flag leaf sheath	1	#DIV/0!	#DIV/0!		#DIV/0!	#DIV/0!		Flag leaf sheath	1	#DIV/0!	#DIV/0!		#DIV/0!	#DIV/0!		Flag leaf sheath	1	#DIV/0!	#DIV/0!		#DIV/0!	#DIV/0!		Flag leaf sheath	1	#DIV/0!	#DIV/0!		#DIV/0!	#DIV/0!		Flag leaf sheath	1
	2 (50DAT)	#DIV/0!	#DIV/0!		#DIV/0!	#DIV/0!			2	#DIV/0!	#DIV/0!		#DIV/0!	#DIV/0!			2	#DIV/0!	#DIV/0!		#DIV/0!	#DIV/0!			2	#DIV/0!	#DIV/0!		#DIV/0!	#DIV/0!			2	#DIV/0!	#DIV/0!		#DIV/0!	#DIV/0!			2	#DIV/0!	#DIV/0!		#DIV/0!	#DIV/0!			2
	3 (64DAT)	2920.79	254.095		2395.5	273.516			3	243.509	47.7682		344.82	102.819			3	3013.26	722.487		2027.87	392			3	81837.3	4669.79		65918.3	4420			3	528.798	12.928		386.481	45.9092			3	3299.21	578.003		2004.14	125.856			3
	4 (78DAT)	3689.86	42.4697		4150.88	34.5949			4	243.002	21.8006		331.631	109.64			4	4744.56	219.659		4690.91	220.653			4	51568	4004.87		48463.3	2788.24			4	569.724	12.2215		478.1	1.63279			4	4856.99	1035.02		3286.11	535.555			4
	5 (92DAT)	5084.42	406.99		6270.34	878.666			5	295.331	106.899		166.21	34.8346			5	5215.09	508.079		6987.66	304.432			5	44326.9	3610.91		50390.7	3096.36			5	493.412	80.9411		512.028	57.3506			5	5081.4	328.006		4601.94	99.0451			5
	6 (107DAT)	7221.02	535.647		7226.02	395.489			6	180.835	19.2289		160.386	29.0037			6	7630.84	2058.91		6202.11	889.29			6	46623.5	7452.48		39162.6	2599.31			6	755.652	104.844		587.328	47.9792			6	9052.72	1153.34		5880.31	566.372			6
Leaf blade	1 (36DAT)	8208.04	484.114		11309.2	1355.15		Leaf blade	1	384.831	17.3235		428.999	75.0492		Leaf blade	1	4695.47	398.292		5329.2	694.311		Leaf blade	1	136578	9271.13		144621	18431.5		Leaf blade	1	588.706	45.1257		681.943	84.2721		Leaf blade	1	2618.79	198.025		2604.04	489.087		Leaf blade	1
	2 (50DAT)	24403.8	452.15		26436.8	2293.35			2	652.358	76.8905		676.665	73.0587			2	17045.4	1559.76		14411.1	1479.64			2	226937	4603.94		211325	10572.3			2	1564.63	27.1106		1539.23	145.838			2	8557.74	727.137		7009.44	1471.01			2
	3 (64DAT)	38305.4	3256.66		30569.4	4555.3			3	649.713	32.5567		376.244	37.4655			3	12151.1	2791.19		8598.61	757.156			3	203561	31337.6		145380	17590.1			3	1872.42	67.2149		1352.32	222.583			3	12881.7	2100.03		7283.82	1596.99			3
	4 (78DAT)	40945.5	3713.64		40401.3	3319.27			4	559.142	108.662		843.644	298.537			4	18064.6	1539.22		14776.3	3497.61			4	149570	24299.8		136802	7561.4			4	1891.24	97.5262		1600.82	154.945			4	16037.5	2203.22		9665.55	1606.85			4
	5 (92DAT)	38150.2	2581.24		42480.5	2862.3			5	489.383	70.92		457.177	19.3708			5	19316.7	1693.62		17473.8	2537.33			5	112160	13933.9		116837	12582.7			5	1352.63	103.141		1274	120.782			5	15026.2	1222.45		12142.7	1454.7			5
	6 (107DAT)	54999.7	5408.79		45315.6	4654.49			6	390.949	42.9791		284.68	20.4622			6	30451.4	8035.19		14672.3	2285.04			6	61409.7	8167.19		59916.1	15269.5			6	1602.93	86.3241		1044.93	133.872			6	24066.8	4651.67		10593	450.228			6
Leaf sheath	1 (36DAT)	1150.52	23.0411		1633.88	213.243		Leaf sheath	1	138.221	15.849		191.037	42.3077		Leaf sheath	1	2174.47	283.723		2563.05	217.086		Leaf sheath	1	72755.8	6081.98		100155	7405.08		Leaf sheath	1	155.947	8.16014		222.786	12.7417		Leaf sheath	1	1468.32	362.968		1736.14	491.889		Leaf sheath	1
	2 (50DAT)	4477.42	394.334		5903.45	787.784			2	388.556	67.1677		392.055	63.1915			2	6684.73	738.065		9644.42	765.148			2	232437	9406.96		278187	25145.8			2	848.714	88.441		1111.51	145.696			2	5651.71	575.596		4695.36	397.125			2
	3 (64DAT)	8986.2	956.149		7658.34	705.236			3	545.837	16.4079		576.133	130.368			3	14009.9	4089.39		10043.7	296.711			3	251910	23585.9		222859	18805			3	1683.15	120.867		1263.62	181.525			3	14794	3026.76		8328.11	1278.19			3
	4 (78DAT)	9440.33	392.487		8397.06	742.4			4	516.361	45.8428		403.426	56.9624			4	15557.9	1543.21		12221	956.968			4	200194	11433.7		177820	7547.63			4	1756.71	64.4604		1181.31	135.528			4	13405.5	1220.46		7346.17	766.864			4
	5 (92DAT)	9511.35	780.061		9366.19	641.068			5	349.546	81.7621		271.47	75.4839			5	17749.3	1554.04		19281.5	2394.1			5	132303	9220.06		143511	7442.46			5	1241.04	115.608		1191.87	136.963			5	12925.1	982.507		9636.66	449.658			5
	6 (107DAT)	21785.4	1927.23		14591.8	1948.29			6	616.323	68.9833		471.822	68.8155			6	35812.5	10093.3		20418.8	2377.19			6	100446	10782.8		98436.3	7377.95			6	1913.76	13.1255		1269.03	159.835			6	32649	12577.2		10250.8	840.463			6
Stem	1 (36DAT)	#DIV/0!	#DIV/0!		#DIV/0!	#DIV/0!		Stem	1	#DIV/0!	#DIV/0!		#DIV/0!	#DIV/0!		Stem	1	#DIV/0!	#DIV/0!		#DIV/0!	#DIV/0!		Stem	1	#DIV/0!	#DIV/0!		#DIV/0!	#DIV/0!		Stem	1	#DIV/0!	#DIV/0!		#DIV/0!	#DIV/0!		Stem	1	#DIV/0!	#DIV/0!		#DIV/0!	#DIV/0!		Stem	1
	2 (50DAT)	#DIV/0!	#DIV/0!		#DIV/0!	#DIV/0!			2	#DIV/0!	#DIV/0!		#DIV/0!	#DIV/0!			2	#DIV/0!	#DIV/0!		#DIV/0!	#DIV/0!			2	#DIV/0!	#DIV/0!		#DIV/0!	#DIV/0!			2	#DIV/0!	#DIV/0!		#DIV/0!	#DIV/0!			2	#DIV/0!	#DIV/0!		#DIV/0!	#DIV/0!			2
	3 (64DAT)	1427.75	172.193		1356.14	184.654			3	332.735	115.169		327.483	39.4917			3	3428.91	496.351		2620.87	324.872			3	144004	7717.83		137856	5015.69			3	451.442	58.3234		378.152	8.40522			3	3652.38	1065.55		2823.62	351.682			3
	4 (78DAT)	4860.21	319.864		4679.18	234.526			4	703.212	84.9984		496.062	72.1969			4	8590.02	893.763		7311.71	699.744			4	281917	12652.4		257764	23940			4	1044.22	41.066		702.766	64.9262			4	7569.33	868.841		4196.42	364.577			4
	5 (92DAT)	4875.95	274.559		5752.93	409.703			5	436.324	39.6791		572.629	11.9342			5	6470.07	454.604		7744.91	857.539			5	334187	10950.6		367986	12653.5			5	433.181	34.4435		497.006	72.8253			5	5158.31	226.592		4933.06	413.66			5
	6 (107DAT)	5748.81	241.119		6187.68	697.535			6	864.799	168.637		698.776	16.3575			6	8475.63	568.136		8672.78	1992.54			6	385394	34353.6		375964	18636.6			6	777.393	125.908		766.536	76.1867			6	8069.83	1025.36		6491.9	248.747			6
[truncated: 70 more columns]

## Sheet: Ca
Ca
Ambient								High CO2
		1	2	3	Av	SE				1	2	3	Av	SE	TTEST
Panicle	1				#DIV/0!	#DIV/0!		Panicle	1				#DIV/0!	#DIV/0!	#DIV/0!
	2				#DIV/0!	#DIV/0!			2				#DIV/0!	#DIV/0!	#DIV/0!
	3	4045.46	5419.9	5003.18	4822.85	406.884			3	5055.02	4456.51	4661.46	4724.33	175.611	0.834961
	4	13953.3	13466.5	13313	13577.6	193.02			4	13086.8	16864.2	16375.3	15442.1	1186.1	0.195717
	5	15593	18299.1	13480.3	15790.8	1394.6			5	20742.3	20510.9	27447.4	22900.2	2274.58	0.0561191
	6	28901.2	28474.5	22027.8	26467.8	2223.45			6	30702	24654.5	29695.5	28350.7	1870.77	0.552322
Flag leaf blade	1				#DIV/0!	#DIV/0!		Flag leaf blade	1				#DIV/0!	#DIV/0!	#DIV/0!
	2				#DIV/0!	#DIV/0!			2				#DIV/0!	#DIV/0!	#DIV/0!
	3	6753.41	5618.39	6637.23	6336.35	360.54			3	5096.4	4338.92	5836.79	5090.7	432.407	0.0913688
	4	13328.3	11383.2	12479.2	12396.9	562.994			4	12155.5	14801.9	18444.9	15134.1	1823.17	0.224748
	5	17167.2	24461	17937	19855.1	2313.67			5	19176.1	21989	28010.7	23058.6	2605.78	0.409957
	6	26963.6	26891.5	15832.4	23229.2	3698.44			6	23193	18164.3	30249.7	23869	3505.09	0.906134
Flag leaf sheath	1				#DIV/0!	#DIV/0!		Flag leaf sheath	1				#DIV/0!	#DIV/0!	#DIV/0!
	2				#DIV/0!	#DIV/0!			2				#DIV/0!	#DIV/0!	#DIV/0!
	3	3059.6	3274.76	2428.02	2920.79	254.095			3	2929.5	2025.72	2231.27	2395.5	273.516	0.23216
	4	3773.7	3659.71	3636.17	3689.86	42.4697			4	4168.83	4084.04	4199.78	4150.88	34.5949	0.00109104
	5	5578.59	5397.48	4277.18	5084.42	406.99			5	5606.01	5193.56	8011.46	6270.34	878.666	0.287883
	6	7766.06	7747.23	6149.79	7221.02	535.647			6	7022.23	6666.03	7989.79	7226.02	395.489	0.994377
Leaf blade	1	8860.96	8500.75	7262.41	8208.04	484.114		Leaf blade	1	8847.98	11556.8	13522.7	11309.2	1355.15	0.0974313
	2	23671.7	24310.2	25229.6	24403.8	452.15			2	21944.2	27882.5	29483.6	26436.8	2293.35	0.433539
	3	36626.5	44594.9	33694.7	38305.4	3256.66			3	39618.6	25130.5	26959	30569.4	4555.3	0.239276
	4	38187.4	48296.8	36352.3	40945.5	3713.64			4	44951.1	33939.9	42313	40401.3	3319.27	0.918259
	5	37406.7	42946.2	34097.7	38150.2	2581.24			5	38977.7	40310.7	48153.2	42480.5	2862.3	0.324088
	6	54076.3	64795.5	46127.3	54999.7	5408.79			6	36781.1	46363.4	52802.3	45315.6	4654.49	0.246271
Leaf sheath	1	1106.36	1184	1161.2	1150.52	23.0411		Leaf sheath	1	1252.62	1990.04	1658.98	1633.88	213.243	0.0872971
	2	3776.01	4515.85	5140.4	4477.42	394.334			2	4331.4	6780.69	6598.25	5903.45	787.784	0.180822
	3	8508.91	10828.5	7621.16	8986.2	956.149			3	9063.23	6847.3	7064.5	7658.34	705.236	0.326316
	4	9029.27	10225	9066.71	9440.33	392.487			4	9844.13	7385.49	7961.56	8397.06	742.4	0.281971
	5	10773.2	8085.9	9674.93	9511.35	780.061			5	8241.43	9395.57	10461.6	9366.19	641.068	0.892639
	6	22305.8	24832.7	18217.7	21785.4	1927.23			6	12008.9	13356.8	18409.9	14591.8	1948.29	0.0584949
Stem	1				#DIV/0!	#DIV/0!		Stem	1				#DIV/0!	#DIV/0!	#DIV/0!
	2				#DIV/0!	#DIV/0!			2				#DIV/0!	#DIV/0!	#DIV/0!
	3	1089.7	1653.74	1539.81	1427.75	172.193			3	1665.63	1026.89	1375.91	1356.14	184.654	0.790786
	4	5019.72	5316.98	4243.93	4860.21	319.864			4	4749.75	4242.3	5045.48	4679.18	234.526	0.671768
	5	5255.06	5030.42	4342.37	4875.95	274.559			5	5077.96	5688.08	6492.76	5752.93	409.703	0.150003
	6	6186.85	5704.46	5355.12	5748.81	241.119			6	5563.29	5419.48	7580.28	6187.68	697.535	0.584082

## Sheet: Cu
Cu
Ambient								High CO2
		1	2	3	Av	SE				1	2	3	Av	SE	TTEST
Panicle	1				#DIV/0!	#DIV/0!		Panicle	1				#DIV/0!	#DIV/0!	#DIV/0!
	2				#DIV/0!	#DIV/0!			2				#DIV/0!	#DIV/0!	#DIV/0!
	3	496.917	427.616	558.727	494.42	37.869			3	354.409	490.967	423.055	422.81	39.421	0.260358
	4	759.622	1053.02	1701.01	1171.22	278.107			4	4301.1	1239.31	480.993	2007.13	1167.68	0.524527
	5	2759.6	2566.09	2434.64	2586.77	94.3769			5	2821.35	2829.85	1941.93	2531.04	294.565	0.86577
	6	4134.38	4339.8	3724.33	4066.17	180.914			6	3172.5	3042.64	3435.79	3216.98	115.651	0.0167497
Flag leaf blade	1				#DIV/0!	#DIV/0!		Flag leaf blade	1				#DIV/0!	#DIV/0!	#DIV/0!
	2				#DIV/0!	#DIV/0!			2				#DIV/0!	#DIV/0!	#DIV/0!
	3	280.753	225.444	212.628	239.608	20.9022			3	260.769	136.976	344.412	247.386	60.2545	0.908817
	4	457.184	134.504	149.045	246.911	105.22			4	123.351	4974.03	236.817	1778.07	1598.32	0.39325
	5	145.667	192.354	162.24	166.753	13.665			5	161.73	154.524	246.413	187.556	29.5019	0.557103
	6	230.708	188.552	203.784	207.681	12.3244			6	154.663	116.703	169.394	146.92	15.6954	0.0382227
Flag leaf sheath	1				#DIV/0!	#DIV/0!		Flag leaf sheath	1				#DIV/0!	#DIV/0!	#DIV/0!
	2				#DIV/0!	#DIV/0!			2				#DIV/0!	#DIV/0!	#DIV/0!
	3	333.52	226.233	170.775	243.509	47.7682			3	533.355	179.447	321.659	344.82	102.819	0.422039
	4	218.289	286.467	224.25	243.002	21.8006			4	314.257	151.013	529.624	331.631	109.64	0.472243
	5	216.288	506.888	162.816	295.331	106.899			5	116.578	148.684	233.368	166.21	34.8346	0.314796
	6	213.667	147.076	181.762	180.835	19.2289			6	195.725	102.879	182.554	160.386	29.0037	0.588351
Leaf blade	1	410.001	351.627	392.867	384.831	17.3235		Leaf blade	1	379.349	331.153	576.496	428.999	75.0492	0.597046
	2	513.107	778.493	665.475	652.358	76.8905			2	621.552	587.026	821.416	676.665	73.0587	0.82998
	3	597.796	641.637	709.705	649.713	32.5567			3	450.294	329.297	349.141	376.244	37.4655	0.00529461
	4	477.865	774.33	425.229	559.142	108.662			4	527.368	1440.36	563.204	843.644	298.537	0.421133
	5	397.75	441.437	628.963	489.383	70.92			5	474.866	478.182	418.483	457.177	19.3708	0.683951
	6	467.39	318.682	386.774	390.949	42.9791			6	309.034	300.985	244.02	284.68	20.4622	0.089365
Leaf sheath	1	142.567	163.24	108.856	138.221	15.849		Leaf sheath	1	114.467	260.508	198.135	191.037	42.3077	0.307303
	2	374.145	280.095	511.428	388.556	67.1677			2	457.978	452.474	265.712	392.055	63.1915	0.97155
	3	513.287	565.722	558.502	545.837	16.4079			3	827.391	390.176	510.833	576.133	130.368	0.82896
	4	597.783	512.154	439.147	516.361	45.8428			4	292.32	480.79	437.168	403.426	56.9624	0.197339
	5	434.923	427.64	186.076	349.546	81.7621			5	121.24	333.676	359.494	271.47	75.4839	0.521585
	6	531.879	753.033	564.058	616.323	68.9833			6	366.975	601.46	447.032	471.822	68.8155	0.212221
Stem	1				#DIV/0!	#DIV/0!		Stem	1				#DIV/0!	#DIV/0!	#DIV/0!
	2				#DIV/0!	#DIV/0!			2				#DIV/0!	#DIV/0!	#DIV/0!
	3	120.583	361.125	516.497	332.735	115.169			3	402.398	268.356	311.694	327.483	39.4917	0.96766
	4	678.205	570.096	861.336	703.212	84.9984			4	442.125	407.033	639.027	496.062	72.1969	0.136797
	5	379.296	512.631	417.046	436.324	39.6791			5	576.467	550.309	591.112	572.629	11.9342	0.0302266
	6	738.539	1198.78	657.08	864.799	168.637			6	680.776	684.118	731.434	698.776	16.3575	0.382616

## Sheet: Fe
Fe
Ambient								High CO2
		1	2	3	Av	SE				1	2	3	Av	SE	TTEST
Panicle	1				#DIV/0!	#DIV/0!		Panicle	1				#DIV/0!	#DIV/0!	#DIV/0!
	2				#DIV/0!	#DIV/0!			2				#DIV/0!	#DIV/0!	#DIV/0!
	3	3271.28	4058.3	5044.15	4124.57	512.855			3	3736.96	4093.59	5237.25	4355.94	452.525	0.75217
	4	95519.8	56397.2	59106.3	70341.1	12613.6			4	54068.5	110160	112513	92247.2	19101.5	0.392761
	5	82280.2	79473.7	50332.4	70695.4	10213.7			5	100785	98626.3	106693	102035	2411.06	0.0404863
	6	89916.8	97051.3	76460.4	87809.5	6036.74			6	88365.1	59084	92398.9	79949.3	10497.5	0.551663
Flag leaf blade	1				#DIV/0!	#DIV/0!		Flag leaf blade	1				#DIV/0!	#DIV/0!	#DIV/0!
	2				#DIV/0!	#DIV/0!			2				#DIV/0!	#DIV/0!	#DIV/0!
	3	6878.27	6404.36	3051.96	5444.86	1204.25			3	2217.51	1355.24	2563.56	2045.44	359.266	0.0538121
	4	6341.91	6269.34	4469.85	5693.7	612.283			4	2967.41	4215.12	3494.17	3558.9	361.634	0.0398595
	5	5022.34	13618	7393.73	8678.01	2563.09			5	7173.08	10173.7	11571.7	9639.46	1297.55	0.754685
	6	14834.4	13997.6	3302.88	10711.6	3712.24			6	4822.26	3075.37	5649.91	4515.85	758.833	0.177347
Flag leaf sheath	1				#DIV/0!	#DIV/0!		Flag leaf sheath	1				#DIV/0!	#DIV/0!	#DIV/0!
	2				#DIV/0!	#DIV/0!			2				#DIV/0!	#DIV/0!	#DIV/0!
	3	3322.36	4081.14	1636.3	3013.26	722.487			3	2550.6	1260.49	2272.53	2027.87	392	0.296769
	4	4881.5	5037.59	4314.58	4744.56	219.659			4	4848.09	4969.44	4255.2	4690.91	220.653	0.871562
	5	4595.7	6222.42	4827.14	5215.09	508.079			5	6668.33	6698.37	7596.27	6987.66	304.432	0.0402319
	6	10956.6	8070.71	3865.17	7630.84	2058.91			6	6747.42	4463.34	7395.57	6202.11	889.29	0.558732
Leaf blade	1	5369.95	4725.27	3991.19	4695.47	398.292		Leaf blade	1	4960.37	4354.22	6673	5329.2	694.311	0.472828
	2	14074	17708.3	19353.8	17045.4	1559.76			2	11655.3	14855	16722.9	14411.1	1479.64	0.287674
	3	10924.5	17480.8	8048.12	12151.1	2791.19			3	10058.2	7519.33	8218.33	8598.61	757.156	0.286639
	4	15710.9	20959.8	17523.1	18064.6	1539.22			4	21741.1	11858.5	10729.4	14776.3	3497.61	0.438031
	5	16289.2	19514.8	22146	19316.7	1693.62			5	15719.8	22474.7	14226.9	17473.8	2537.33	0.578374
	6	30239.4	44473.6	16641.4	30451.4	8035.19			6	10120	16600.5	17296.5	14672.3	2285.04	0.131924
Leaf sheath	1	1773.24	2027.6	2722.59	2174.47	283.723		Leaf sheath	1	2301.96	2994.02	2393.18	2563.05	217.086	0.337878
	2	5406.91	7963.65	6683.65	6684.73	738.065			2	8134.67	10615.8	10182.8	9644.42	765.148	0.0496154
	3	12005.9	21879	8144.8	14009.9	4089.39			3	10604.1	9932.64	9594.39	10043.7	296.711	0.388153
	4	14634.1	18570.2	13469.4	15557.9	1543.21			4	13960.4	12043	10659.7	12221	956.968	0.139982
	5	17074.1	15459.5	20714.3	17749.3	1554.04			5	14615.4	20684.3	22544.9	19281.5	2394.1	0.619856
	6	32885.2	54573.5	19978.8	35812.5	10093.3			6	17169.8	19037.3	25049.3	20418.8	2377.19	0.211839
Stem	1				#DIV/0!	#DIV/0!		Stem	1				#DIV/0!	#DIV/0!	#DIV/0!
	2				#DIV/0!	#DIV/0!			2				#DIV/0!	#DIV/0!	#DIV/0!
	3	4130.02	3686.99	2469.73	3428.91	496.351			3	3226.66	2114.53	2521.42	2620.87	324.872	0.244814
	4	6995.34	10086.8	8687.95	8590.02	893.763			4	5953.73	7697.71	8283.68	7311.71	699.744	0.323087
	5	5584.46	6734.62	7091.12	6470.07	454.604			5	9455.63	6995.37	6783.73	7744.91	857.539	0.259295
	6	9499.12	7536.46	8391.32	8475.63	568.136			6	7220.31	6185.23	12612.8	8672.78	1992.54	0.928771

## Sheet: K
K
Ambient								High CO2
		1	2	3	Av	SE				1	2	3	Av	SE	TTEST
Panicle	1				#DIV/0!	#DIV/0!		Panicle	1				#DIV/0!	#DIV/0!	#DIV/0!
	2				#DIV/0!	#DIV/0!			2				#DIV/0!	#DIV/0!	#DIV/0!
	3	64119.7	71567.2	62519.7	66068.8	2787.69			3	62065	52379.4	58666.2	57703.5	2837.13	0.103284
	4	105522	105157	107315	105998	666.691			4	97359.2	135371	133428	122053	12359.5	0.264359
	5	185487	198650	154052	179396	13229.8			5	187849	196288	225957	203364	11555.9	0.244144
	6	243827	234155	148821	208934	30186.2			6	170673	160308	176603	169194	4761.79	0.263325
Flag leaf blade	1				#DIV/0!	#DIV/0!		Flag leaf blade	1				#DIV/0!	#DIV/0!	#DIV/0!
	2				#DIV/0!	#DIV/0!			2				#DIV/0!	#DIV/0!	#DIV/0!
	3	43442.7	43897.4	37751.2	41697.1	1977.33			3	30935.3	23970.4	30841	28582.2	2306.09	0.0124738
	4	32344.4	28719.5	21869.4	27644.4	3071.29			4	25411.6	28519.6	31408.9	28446.7	1731.67	0.83116
	5	26968.3	35082.6	27648.8	29899.9	2598.77			5	23368.4	32940.9	28249.7	28186.3	2763.52	0.674885
	6	35530.4	30941	17764.3	28078.5	5324.59			6	29528.2	19577.8	25228.9	24778.3	2881.26	0.61464
Flag leaf sheath	1				#DIV/0!	#DIV/0!		Flag leaf sheath	1				#DIV/0!	#DIV/0!	#DIV/0!
	2				#DIV/0!	#DIV/0!			2				#DIV/0!	#DIV/0!	#DIV/0!
	3	85156	87738.4	72617.5	81837.3	4669.79			3	73611.4	58300.7	65842.7	65918.3	4420	0.0685201
	4	51622.5	58477.3	44604.3	51568	4004.87			4	42921.8	51773.8	50694.4	48463.3	2788.24	0.55921
	5	44318.8	50585.3	38076.7	44326.9	3610.91			5	45682.9	49260.2	56228.8	50390.7	3096.36	0.271403
	6	56793.3	50975.2	32102	46623.5	7452.48			6	43631.6	34628	39228.2	39162.6	2599.31	0.39804
Leaf blade	1	153985	133409	122342	136578	9271.13		Leaf blade	1	113680	142738	177445	144621	18431.5	0.716546
	2	223170	236097	221544	226937	4603.94			2	192437	212537	229000	211325	10572.3	0.247207
	3	201428	258875	150381	203561	31337.6			3	180504	129554	126083	145380	17590.1	0.180766
	4	136232	196712	115767	149570	24299.8			4	151868	128133	130405	136802	7561.4	0.642218
	5	111661	136540	88278.9	112160	13933.9			5	95649.8	115671	139191	116837	12582.7	0.815527
	6	68765.6	70362.1	45101.3	61409.7	8167.19			6	40544.4	49156.3	90047.5	59916.1	15269.5	0.935411
Leaf sheath	1	84349.6	63771.4	70146.4	72755.8	6081.98		Leaf sheath	1	88443.6	113862	98160.1	100155	7405.08	0.0459625
	2	217471	230047	249794	232437	9406.96			2	229945	314616	289999	278187	25145.8	0.16358
	3	251318	293054	211357	251910	23585.9			3	258625	215049	194903	222859	18805	0.390055
	4	191880	222800	185903	200194	11433.7			4	191163	177261	165035	177820	7547.63	0.177775
	5	136419	145812	114679	132303	9220.06			5	135287	136879	158368	143511	7442.46	0.397764
	6	101619	118508	81210.5	100446	10782.8			6	93576.5	88800.1	112932	98436.3	7377.95	0.885207
Stem	1				#DIV/0!	#DIV/0!		Stem	1				#DIV/0!	#DIV/0!	#DIV/0!
	2				#DIV/0!	#DIV/0!			2				#DIV/0!	#DIV/0!	#DIV/0!
	3	130736	157469	143807	144004	7717.83			3	141408	144204	127955	137856	5015.69	0.540734
	4	280410	304546	260794	281917	12652.4			4	221631	303036	248624	257764	23940	0.422808
	5	349174	340524	312863	334187	10950.6			5	346789	366612	390558	367986	12653.5	0.113521
	6	381646	446682	327855	385394	34353.6			6	406042	341861	379990	375964	18636.6	0.8212

## Sheet: Mg
Mg
Ambient								High CO2
		1	2	3	Av	SE				1	2	3	Av	SE	TTEST
Panicle	1				#DIV/0!	#DIV/0!		Panicle	1				#DIV/0!	#DIV/0!	#DIV/0!
	2				#DIV/0!	#DIV/0!			2				#DIV/0!	#DIV/0!	#DIV/0!
	3	845.652	899.637	1054.34	933.208	62.5366			3	952.512	841.967	876.471	890.316	32.654	0.576033
	4	2103.97	2246.27	2206.62	2185.62	42.4002			4	2108.3	2598.7	2660.61	2455.87	174.703	0.2072
	5	5599.25	4463.15	4914.35	4992.25	330.269			5	5403.6	5615.13	6600.72	5873.15	368.874	0.149831
	6	6809.62	7333.88	5316.07	6486.52	604.48			6	6267.97	5607.14	5635.42	5836.85	215.718	0.368675
Flag leaf blade	1				#DIV/0!	#DIV/0!		Flag leaf blade	1				#DIV/0!	#DIV/0!	#DIV/0!
	2				#DIV/0!	#DIV/0!			2				#DIV/0!	#DIV/0!	#DIV/0!
	3	390.326	386.266	349.044	375.212	13.1363			3	226.994	172.48	229.322	209.599	18.5715	0.00189144
	4	537.621	344.057	502.19	461.29	59.5018			4	311.626	470.484	463.113	415.074	51.768	0.589365
	5	449.389	532.33	415.104	465.608	34.7982			5	306.756	391.609	502.345	400.236	56.6263	0.381017
	6	570.688	365.294	304.92	413.634	80.4377			6	300.183	203.872	272.969	259.008	28.6656	0.144419
Flag leaf sheath	1				#DIV/0!	#DIV/0!		Flag leaf sheath	1				#DIV/0!	#DIV/0!	#DIV/0!
	2				#DIV/0!	#DIV/0!			2				#DIV/0!	#DIV/0!	#DIV/0!
	3	553.787	510.553	522.055	528.798	12.928			3	474.816	320.62	364.007	386.481	45.9092	0.040581
	4	586.036	545.803	577.333	569.724	12.2215			4	474.873	480.148	479.279	478.1	1.63279	0.001751
	5	528.704	612.588	338.944	493.412	80.9411			5	475.228	436.344	624.51	512.028	57.3506	0.86028
	6	962.087	620.571	684.299	755.652	104.844			6	517.851	564.746	679.388	587.328	47.9792	0.218103
Leaf blade	1	670.371	581.147	514.6	588.706	45.1257		Leaf blade	1	535.024	683.874	826.932	681.943	84.2721	0.384612
	2	1574.67	1513.47	1605.76	1564.63	27.1106			2	1374.85	1412.75	1830.08	1539.23	145.838	0.872332
	3	1812.5	2006.59	1798.17	1872.42	67.2149			3	1794.75	1088.45	1173.75	1352.32	222.583	0.0889281
	4	1968.89	2007.37	1697.46	1891.24	97.5262			4	1852.83	1318.64	1631	1600.82	154.945	0.187866
	5	1470.48	1440.33	1147.09	1352.63	103.141			5	1315.88	1047.03	1459.1	1274	120.782	0.646522
	6	1703.99	1673.62	1431.17	1602.93	86.3241			6	778.514	1201.23	1155.03	1044.93	133.872	0.0248278
Leaf sheath	1	152.122	144.12	171.6	155.947	8.16014		Leaf sheath	1	212.717	207.547	248.094	222.786	12.7417	0.0115341
	2	739.443	782.891	1023.81	848.714	88.441			2	860.11	1364.81	1109.61	1111.51	145.696	0.197966
	3	1463.46	1880.33	1705.66	1683.15	120.867			3	1626.63	1086.43	1077.78	1263.62	181.525	0.126725
	4	1879.63	1728.88	1661.6	1756.71	64.4604			4	1430.46	964.294	1149.17	1181.31	135.528	0.0185542
	5	1461.25	1191.98	1069.89	1241.04	115.608			5	1151.97	977.124	1446.52	1191.87	136.963	0.797405
	6	1890	1915.95	1935.31	1913.76	13.1255			6	982.275	1534.76	1290.06	1269.03	159.835	0.0158624
Stem	1				#DIV/0!	#DIV/0!		Stem	1				#DIV/0!	#DIV/0!	#DIV/0!
	2				#DIV/0!	#DIV/0!			2				#DIV/0!	#DIV/0!	#DIV/0!
	3	360.969	432.914	560.442	451.442	58.3234			3	394.926	368.806	370.726	378.152	8.40522	0.281503
	4	975.565	1117.59	1039.5	1044.22	41.066			4	799.2	579.239	729.86	702.766	64.9262	0.0112935
	5	493.128	432.6	373.816	433.181	34.4435			5	427.171	421.23	642.616	497.006	72.8253	0.472546
	6	657.45	645.611	1029.12	777.393	125.908			6	614.287	837.326	847.996	766.536	76.1867	0.944735

## Sheet: Mn
Mn
Ambient								High CO2
		1	2	3	Av	SE				1	2	3	Av	SE	TTEST
Panicle	1				#DIV/0!	#DIV/0!		Panicle	1				#DIV/0!	#DIV/0!	#DIV/0!
	2				#DIV/0!	#DIV/0!			2				#DIV/0!	#DIV/0!	#DIV/0!
	3	2330.93	2666.77	5678.53	3558.74	1064.32			3	2528.78	3099.42	2527.19	2718.46	190.477	0.480466
	4	13672	10962.4	17163.3	13932.5	1794.79			4	8094.78	15711.3	12540.2	12115.4	2208.94	0.557909
	5	15310	14908.4	15303.1	15173.8	132.739			5	16276	16326.2	17646.2	16749.4	448.595	0.0280966
	6	28363.5	22602.5	29157.5	26707.8	2065.43			6	24308.1	17946.5	18180.7	20145.1	2082.6	0.0888739
Flag leaf blade	1				#DIV/0!	#DIV/0!		Flag leaf blade	1				#DIV/0!	#DIV/0!	#DIV/0!
	2				#DIV/0!	#DIV/0!			2				#DIV/0!	#DIV/0!	#DIV/0!
	3	2119.91	1976.53	4843.64	2980.03	932.725			3	1192.39	1742.27	1273.41	1402.69	171.393	0.171595
	4	4642.32	3289.39	9754.72	5895.47	1968.75			4	2143.68	5399.91	4364.89	3969.49	960.559	0.428935
	5	7641.03	7032.72	10726.1	8466.61	1143.3			5	5305.69	6851.56	6174.34	6110.53	447.394	0.127408
	6	13640.5	9062.31	13918	12206.9	1574.35			6	9296.87	6167.54	6806	7423.47	954.661	0.0601724
Flag leaf sheath	1				#DIV/0!	#DIV/0!		Flag leaf sheath	1				#DIV/0!	#DIV/0!	#DIV/0!
	2				#DIV/0!	#DIV/0!			2				#DIV/0!	#DIV/0!	#DIV/0!
	3	2907.43	2553.22	4436.99	3299.21	578.003			3	2184.8	2065.6	1762.02	2004.14	125.856	0.0937646
	4	4291.47	3415.25	6864.25	4856.99	1035.02			4	2281.37	4109.93	3467.02	3286.11	535.555	0.248947
	5	5726.29	4863.13	4654.78	5081.4	328.006			5	4629.9	4418.13	4757.8	4601.94	99.0451	0.234286
	6	10367.3	6753.93	10036.9	9052.72	1153.34			6	7012.78	5292.66	5335.48	5880.31	566.372	0.0690221
Leaf blade	1	2985.87	2564.04	2306.48	2618.79	198.025		Leaf blade	1	1850.6	3521	2440.52	2604.04	489.087	0.979031
	2	8055.61	7626.82	9990.79	8557.74	727.137			2	5084.99	9898.84	6044.5	7009.44	1471.01	0.398822
	3	9894.08	11819	16932.1	12881.7	2100.03			3	7366.13	10007.8	4477.53	7283.82	1596.99	0.101136
	4	12552.2	15445.2	20115.1	16037.5	2203.22			4	7696.13	12849.6	8450.96	9665.55	1606.85	0.0796685
	5	14171.3	13470	17437.4	15026.2	1222.45			5	11615.5	14884.2	9928.4	12142.7	1454.7	0.203735
	6	19664.7	19169.9	33365.7	24066.8	4651.67			6	11482.5	10027.1	10269.4	10593	450.228	0.0448742
Leaf sheath	1	978.958	2177.36	1248.63	1468.32	362.968		Leaf sheath	1	1196.51	2718.32	1293.58	1736.14	491.889	0.683929
	2	4560.67	5879.21	6515.27	5651.71	575.596			2	3937.2	5279.42	4869.46	4695.36	397.125	0.243244
	3	9662.83	20141.2	14578.1	14794	3026.76			3	9033.74	10103.2	5847.42	8328.11	1278.19	0.12045
	4	11989.2	12391.9	15835.3	13405.5	1220.46			4	6467.55	8874.17	6696.77	7346.17	766.864	0.0136539
	5	12651.4	14747.1	11376.7	12925.1	982.507			5	9209.24	10535.6	9165.13	9636.66	449.658	0.0382752
	6	17645	57635.8	22666.1	32649	12577.2			6	9788.1	9082.7	11881.7	10250.8	840.463	0.150228
Stem	1				#DIV/0!	#DIV/0!		Stem	1				#DIV/0!	#DIV/0!	#DIV/0!
	2				#DIV/0!	#DIV/0!			2				#DIV/0!	#DIV/0!	#DIV/0!
	3	2421.35	2761.36	5774.42	3652.38	1065.55			3	2987.55	3334	2149.29	2823.62	351.682	0.501148
	4	6741.93	6659.69	9306.36	7569.33	868.841			4	3585.82	4846.87	4156.55	4196.42	364.577	0.0231738
	5	5574.74	5104.92	4795.27	5158.31	226.592			5	5688.95	4846.36	4263.88	4933.06	413.66	0.657882
	6	7924.07	6371.22	9914.2	8069.83	1025.36			6	6988.09	6212.54	6275.09	6491.9	248.747	0.209105

## Sheet: P
P
Ambient								High CO2
		1	2	3	Av	SE				1	2	3	Av	SE	TTEST
Panicle	1				#DIV/0!	#DIV/0!		Panicle	1				#DIV/0!	#DIV/0!	#DIV/0!
	2				#DIV/0!	#DIV/0!			2				#DIV/0!	#DIV/0!	#DIV/0!
	3	10559.5	12090.4	11087.6	11245.8	448.949			3	10721.4	9543.41	10014.2	10093	342.347	0.110704
	4	29409.1	28840	34604.1	30951.1	1833.88			4	30405.8	41457.2	39976.3	37279.8	3463.48	0.181641
	5	99349.6	91615.5	90856.7	93940.6	2713.36			5	100972	106650	115588	107737	4254	0.0522148
	6	117483	122590	97395	112489	7689.74			6	108026	100312	101140	103159	2445.03	0.311931
Flag leaf blade	1				#DIV/0!	#DIV/0!		Flag leaf blade	1				#DIV/0!	#DIV/0!	#DIV/0!
	2				#DIV/0!	#DIV/0!			2				#DIV/0!	#DIV/0!	#DIV/0!
	3	5185.39	4871.39	4571.27	4876.02	177.296			3	3679.31	2785.55	3770.63	3411.83	314.246	0.0153734
	4	4249.05	3938.74	3348.13	3845.31	264.235			4	2886.74	3559.34	3862.97	3436.35	288.447	0.354829
	5	2838.2	4159.31	3082.37	3359.96	405.842			5	2394.6	3388.16	3762.53	3181.77	408.15	0.772332
	6	4066.41	3999.47	2655.02	3573.63	459.714			6	3167.95	2008.98	3601.44	2926.13	475.339	0.382933
Flag leaf sheath	1				#DIV/0!	#DIV/0!		Flag leaf sheath	1				#DIV/0!	#DIV/0!	#DIV/0!
	2				#DIV/0!	#DIV/0!			2				#DIV/0!	#DIV/0!	#DIV/0!
	3	8993.3	8529.16	7242.06	8254.84	523.819			3	8079.62	6087.73	6583.54	6916.96	598.686	0.167897
	4	5781.59	6554.5	5057.25	5797.78	432.295			4	5389.74	5456.54	6287.01	5711.1	288.603	0.875643
	5	2722.38	2872.72	1840.77	2478.62	321.867			5	2544.7	2647.96	3667.39	2953.35	358.263	0.380083
	6	3906.67	3153.92	2474.89	3178.49	413.501			6	3464.21	2631.63	3441.85	3179.23	273.876	0.998888
Leaf blade	1	16677.8	13724.5	12161.8	14188	1324.08		Leaf blade	1	11707.8	14973.7	18070.7	14917.4	1837.03	0.763507
	2	20720.5	22096.7	20991.6	21269.6	420.901			2	19758.1	22504.8	24183.1	22148.7	1289.75	0.552326
	3	17373.7	21874	13633.8	17627.2	2382.09			3	16901.9	13337.3	13545.3	14594.8	1155.1	0.315908
	4	12802.7	19758.1	11192.2	14584.3	2628.33			4	15866.5	12813.3	15025.4	14568.4	910.515	0.995703
	5	6104.05	11718.8	6406.12	8076.31	1823.31			5	5661.79	8554.04	13843.3	9353.03	2395.34	0.693297
	6	6412.37	7162.13	4998.97	6191.16	634.171			6	3467.13	3972.92	6934.82	4791.62	1081.5	0.326821
Leaf sheath	1	6681.47	4909.28	5549.63	5713.46	518.105		Leaf sheath	1	7231.32	10164.3	8127.06	8507.55	867.78	0.0506122
	2	21886	22320.7	25729.5	23312.1	1215.2			2	24630.5	34382.6	30626.4	29879.8	2839.82	0.100631
	3	25167	28453.4	22536.1	25385.5	1711.67			3	28577.7	23333.3	22241.6	24717.5	1955.63	0.809855
	4	22869	23238.5	20313.2	22140.2	919.74			4	24022.7	18319.6	19712.9	20685.1	1716.58	0.496465
	5	10440.3	10430.2	7648.22	9506.24	929.014			5	10124.9	11480	15500.7	12368.5	1614.21	0.199144
	6	9021.26	9091.81	5740.78	7951.28	1105.44			6	7048.12	7030.66	9646.72	7908.5	869.124	0.977187
Stem	1				#DIV/0!	#DIV/0!		Stem	1				#DIV/0!	#DIV/0!	#DIV/0!
	2				#DIV/0!	#DIV/0!			2				#DIV/0!	#DIV/0!	#DIV/0!
	3	14379.1	16320.5	16132.1	15610.6	618.128			3	16881.9	15271.6	14535	15562.8	692.957	0.961467
	4	30905.7	30430.3	24683.9	28673.3	1999.41			4	21223.3	22302.1	21671.9	21732.4	312.872	0.0265427
	5	11991.5	13894.9	10585.5	12157.3	958.927			5	12711.8	15582.8	20490.3	16261.6	2270.97	0.171249
	6	12292	14070.5	12359	12907.2	582.001			6	14204.5	12631.7	22317.2	16384.5	3000.91	0.31882

## Sheet: S
S
Ambient								High CO2
		1	2	3	Av	SE				1	2	3	Av	SE	TTEST
Panicle	1				#DIV/0!	#DIV/0!		Panicle	1				#DIV/0!	#DIV/0!	#DIV/0!
	2				#DIV/0!	#DIV/0!			2				#DIV/0!	#DIV/0!	#DIV/0!
	3	8774.99	10247.3	9999.95	9674.09	455.187			3	9197.69	8359.54	8832.81	8796.68	242.627	0.164159
	4	22062.2	22889.7	24207.2	23053	624.546			4	21210.9	27791.1	29180.4	26060.8	2457.9	0.301247
	5	58168.3	55864.7	52171.5	55401.5	1746.56			5	54960.2	56616	63093.8	58223.3	2481.69	0.405078
	6	74192.6	70826	54809.4	66609.4	5979.48			6	55138.8	52873.3	58265.9	55426	1563.3	0.144636
Flag leaf blade	1				#DIV/0!	#DIV/0!		Flag leaf blade	1				#DIV/0!	#DIV/0!	#DIV/0!
	2				#DIV/0!	#DIV/0!			2				#DIV/0!	#DIV/0!	#DIV/0!
	3	6716.05	6811.06	6279.14	6602.08	163.786			3	4726.27	3893.94	5560.75	4726.99	481.167	0.0210351
	4	6846.95	6973.74	5874.67	6565.12	347.16			4	5095.93	5952.79	7166	6071.57	600.522	0.516053
	5	4589.02	7819.85	4869.06	5759.31	1033.44			5	3481.7	5325.01	5814.64	4873.79	710.248	0.519039
	6	5961.22	5327.5	3675.28	4988	681.378			6	3825.01	2901.58	4272.31	3666.3	403.575	0.170447
Flag leaf sheath	1				#DIV/0!	#DIV/0!		Flag leaf sheath	1				#DIV/0!	#DIV/0!	#DIV/0!
	2				#DIV/0!	#DIV/0!			2				#DIV/0!	#DIV/0!	#DIV/0!
	3	4231.41	4343.45	4258.15	4277.67	33.7825			3	3995.97	3423.79	3669.66	3696.47	165.716	0.0263781
	4	3175.31	3750.55	3595.25	3507.04	171.814			4	2914.56	3268.41	3385.34	3189.44	141.522	0.226795
	5	2630.84	3293.18	2193.15	2705.72	319.75			5	2524.59	2622.39	3213.1	2786.69	215.062	0.843837
	6	3651.7	2856.37	2968.37	3158.81	248.554			6	2380.25	2434.83	2493.77	2436.28	32.7801	0.0449242
Leaf blade	1	21668.1	19042	16781.1	19163.7	1412.06		Leaf blade	1	16154.3	18167	20556.8	18292.7	1272.47	0.670571
	2	26617.8	28300.8	28802.1	27906.9	660.586			2	22491.7	23753.7	24104.9	23450.1	489.802	0.00561866
	3	22290.4	28111.5	19323.3	23241.7	2581.12			3	21028.9	15339.8	16639.1	17669.3	1721.19	0.146886
	4	16748.3	25268.6	14707.5	18908.1	3234.35			4	17819.7	14584.2	17400.5	16601.4	1015.87	0.53359
	5	9752.95	16243.8	9047.15	11681.3	2290.32			5	7836.67	9244.69	13030.9	10037.4	1550.96	0.584295
	6	9600.49	9841.06	8362.64	9268.07	458.007			6	4977.82	6701.44	8459.69	6712.98	1005.15	0.0817466
Leaf sheath	1	3810.37	3411	3670.52	3630.63	117.002		Leaf sheath	1	4431.6	5831.66	4389.97	4884.41	473.778	0.0620343
	2	10007.4	13494.1	15832.9	13111.5	1692.53			2	11810.4	14713.3	13367.1	13296.9	838.726	0.926503
	3	10051.2	12951.5	12616.4	11873	916.027			3	12216.5	10773.6	8770.92	10587	999.013	0.396446
	4	8849.47	10129.6	10818	9932.37	576.772			4	8467.2	8245.14	8118.03	8276.79	102.032	0.0475117
	5	6275.4	7401.72	6492.37	6723.16	345.011			5	6477.68	6171.51	6804.53	6484.57	182.769	0.574161
	6	8033.49	7837.06	9396.33	8422.29	490.308			6	4584.12	5236.44	6121.5	5314.02	445.493	0.00936423
Stem	1				#DIV/0!	#DIV/0!		Stem	1				#DIV/0!	#DIV/0!	#DIV/0!
	2				#DIV/0!	#DIV/0!			2				#DIV/0!	#DIV/0!	#DIV/0!
	3	5873.23	6051.81	7060.09	6328.38	369.471			3	6924.99	6006.57	5453.51	6128.35	429.122	0.741742
	4	11187.9	10038.8	10716	10647.6	333.479			4	7469.55	8152.63	7778.77	7800.32	197.482	0.00182813
	5	8102.38	5522.62	6775.95	6800.31	744.811			5	8760.35	7012.86	7874.78	7882.66	504.47	0.295247
	6	9894.01	7415.92	14075	10461.6	1943.14			6	10989.4	9759.6	11420.8	10723.3	497.66	0.902525

## Sheet: Si
Si
Ambient								High CO2
		1	2	3	Av	SE				1	2	3	Av	SE	TTEST
Panicle	1				#DIV/0!	#DIV/0!		Panicle	1				#DIV/0!	#DIV/0!	#DIV/0!
	2				#DIV/0!	#DIV/0!			2				#DIV/0!	#DIV/0!	#DIV/0!
	3	65213.7	77359.2	101914	81495.5	10794.3			3	77480.3	83962.8	80822.6	80755.2	1871.63	0.94937
	4	372734	355212	330570	352839	12229.5			4	323808	375547	347627	348994	14951.6	0.851946
	5	420428	473290	357368	417029	33506.9			5	469037	442040	512087	474388	20397	0.217492
	6	694148	672651	495546	620781	62924.5			6	552337	485181	585964	541161	29625.5	0.316135
Flag leaf blade	1				#DIV/0!	#DIV/0!		Flag leaf blade	1				#DIV/0!	#DIV/0!	#DIV/0!
	2				#DIV/0!	#DIV/0!			2				#DIV/0!	#DIV/0!	#DIV/0!
	3	64826.4	68407.9	68474.1	67236.1	1205.03			3	50210.2	48656.8	50927.3	49931.4	670.091	0.00023193
	4	93106.9	83657.4	79082.7	85282.3	4129.15			4	73990	81802.5	87446.3	81079.6	3901.3	0.500475
	5	117783	146139	103746	122556	12468.4			5	91318.1	124108	122533	112653	10677.1	0.578862
	6	186705	183312	113333	161117	23912			6	131508	99732.3	133227	121489	10889.7	0.205998
Flag leaf sheath	1				#DIV/0!	#DIV/0!		Flag leaf sheath	1				#DIV/0!	#DIV/0!	#DIV/0!
	2				#DIV/0!	#DIV/0!			2				#DIV/0!	#DIV/0!	#DIV/0!
	3	96194.5	95479.5	92946.5	94873.5	985.365			3	79393	70785.9	66360.5	72179.8	3826.15	0.00455329
	4	141557	143502	130222	138427	4140.73			4	129138	151727	138244	139703	6561.52	0.877357
	5	178073	228300	112130	172835	33637.5			5	160778	205961	189940	185560	13225.9	0.742561
	6	270127	256408	168597	231711	31804.5			6	245557	187505	208412	213825	16975.3	0.645828
Leaf blade	1	77017.1	67321.7	55044.1	66461	6357.62		Leaf blade	1	59166.9	81234.3	89375	76592.1	9023.95	0.410663
	2	210967	223693	205199	213287	5463.32			2	180633	228673	224814	211373	15410.5	0.912482
	3	300818	375434	267374	314542	31940.1			3	256095	176484	152257	194945	31364.3	0.0557097
	4	302575	393332	257665	317857	39902.2			4	265914	231683	236883	244827	10650.1	0.151734
	5	258363	316143	207368	260625	31421			5	242811	262148	249576	251512	5665.38	0.789481
	6	398384	507324	267924	391211	69201.7			6	221625	253321	260057	245001	11848.7	0.105723
Leaf sheath	1	51242	38647	41071.1	43653.4	3858.3		Leaf sheath	1	51257.8	66149.6	60063.3	59156.9	4322.71	0.0554751
	2	194573	174707	198527	189269	7369.84			2	168281	251235	218985	212834	24143.5	0.403409
	3	356952	453964	322069	377662	39457.8			3	344266	272751	225056	280691	34641.3	0.138499
	4	411274	428955	392407	410879	10552.2			4	330374	303781	265948	300034	18692.5	0.00668016
	5	393963	355024	282389	343792	32694.7			5	331562	340168	362753	344828	9300.69	0.977146
	6	515693	626469	371377	504513	73850.6			6	345643	415186	372435	377755	20250.6	0.173204
Stem	1				#DIV/0!	#DIV/0!		Stem	1				#DIV/0!	#DIV/0!	#DIV/0!
	2				#DIV/0!	#DIV/0!			2				#DIV/0!	#DIV/0!	#DIV/0!
	3	67250.6	83509.7	76303.5	75687.9	4703.67			3	67924.7	74115.2	58819.2	66953	4442.22	0.248318
	4	174017	203925	199452	192464	9313.87			4	139007	162723	147219	149650	6953.22	0.0211376
	5	179315	224175	130996	178162	26904.6			5	155330	194398	207674	185801	15709.7	0.818376
	6	202312	235217	188568	208699	13839.9			6	224194	195066	207207	208822	8447.32	0.9943

[truncated: 9 more sheets: Zn, N, Al, Br, Cr, Mo, Ni, Sc, V]
