# Supplementary material for: How elevated CO2 affects our nutrition in rice, and how we can deal with it
Source: PLoS One. 2019 Mar 5;14(3):e0212840. doi: 10.1371/journal.pone.0212840 (PMC6400444; doi:10.1371/journal.pone.0212840)
Supplement: S3 File — (XLSX) [file pone.0212840.s009.xlsx]

## Sheet: microarray
ProbeName	Description	GeneSymbol	Amb Av	FACE Av	TTEST	Significance	Fold-Change	1.5 or 0.67 fold	SAM p.value	Significance	SAM q.value (=FDR)	Significance
Os01g0532600|mRNA|AJ491820|CDS+3'UTR	HKT1.	mRNA	-0.378961	0.119695	0.199409	NS	1.4129		0.141637	NS	0.858437	NS
Os01g0721700|COMBINER_EST|CI557169|4	Conserved hypothetical protein.	COMBINER_EST	0.0966746	-0.0432712	0.172678	NS	0.907553		0.281426	NS	0.905118	NS
Os06g0215600|mRNA|AK104039|CDS+3'UTR	Oxo-phytodienoic acid reductase (12-oxophytodienoic acid reductase).	mRNA	0.0179849	-0.0421376	0.774381	NS	0.959183		0.785157	NS	0.965009	NS
Os09g0379500|mRNA|AK069390|CDS+3'UTR	Conserved hypothetical protein.	mRNA	0.0215111	-0.0388956	0.771573	NS	0.958994		0.78285	NS	0.964876	NS
Os03g0199100|mRNA|AK069890|CDS+3'UTR	Protein of unknown function DUF677 family protein.	mRNA	0.0263739	-0.0345175	0.767856	NS	0.958672		0.779688	NS	0.964498	NS
Os01g0508500|mRNA|AK120501|CDS+3'UTR	Hypothetical protein.	mRNA	0.442521	-0.555929	0.0020346	**	0.500538	DOWN	0.000721601	***	0.585455	NS
Os06g0130000|mRNA|AK064427|CDS+3'UTR	Tobacco mosaic virus helicase domain-binding protein (Fragment).	mRNA	-0.101802	0.0869606	0.462033	NS	1.13979		0.450044	NS	0.929783	NS
Os08g0446400|mRNA|AK102368|5'UTR+CDS	Leucine-rich repeat, plant specific containing protein.	mRNA	0.0413764	-0.0213268	0.75469	NS	0.957468		0.768515	NS	0.963166	NS
Os05g0433800|COMBINER_EST|Os05g0433800|8	Protein of unknown function DUF1218 family protein.	COMBINER_EST	0.0472512	-0.0157979	0.751153	NS	0.957239		0.765748	NS	0.962642	NS
Os12g0152700|mRNA|AK099473|CDS+3'UTR	Amino acid-binding ACT domain containing protein.	mRNA	-0.0943806	0.0454559	0.389303	NS	1.10178		0.432195	NS	0.929556	NS
Os03g0685100|mRNA|AK059852|CDS+3'UTR	tRNA/rRNA methyltransferase (SpoU) family protein.	mRNA	-0.214448	0.122148	0.118249	NS	1.26277		0.108287	NS	0.857368	NS
Os05g0285900|mRNA|AK061533|CDS+3'UTR	Hypothetical protein.	mRNA	-0.128295	0.106819	0.0994653	NS	1.177		0.133235	NS	0.858437	NS
Os03g0449000|COMBINER|CI260116|6	(No Hit)	COMBINER	-0.278338	0.225935	0.13947	NS	1.41841		0.0951819	NS	0.857368	NS
Os03g0775000|COMBINER_EST|AU057613|7	O-methyltransferase, N-terminal domain containing protein.	COMBINER_EST	-0.288329	0.0540099	0.325335	NS	1.26781		0.27545	NS	0.902616	NS
Os11g0213500|COMBINER_EST|Os11g0213500|8	TPR-like domain containing protein.	COMBINER_EST	-0.269042	0.211374	0.148997	NS	1.39515		0.104953	NS	0.857368	NS
Os09g0261100|mRNA|AK121607|CDS+3'UTR	Cyclin-like F-box domain containing protein.	mRNA	-0.0847058	-0.0362892	0.638538	NS	1.03413		0.723931	NS	0.955527	NS
Os02g0236600|COMBINER_EST|CI552267|0	Peroxidase P7 (EC 1.11.1.7) (TP7).	COMBINER_EST	0.0519774	-0.0165234	0.709082	NS	0.953628		0.731295	NS	0.957219	NS
Os10g0469200|mRNA|AK108708|CDS+3'UTR	Hypothetical protein.	mRNA	0.123518	-0.235221	0.535463	NS	0.779846		0.46919	NS	0.930571	NS
Os02g0827200|mRNA|AY137242|CDS+3'UTR	Sucrose transporter.	mRNA	-0.101547	-0.0158346	0.563034	NS	1.06121		0.616237	NS	0.93999	NS
Os09g0271000|mRNA|AK102955|CDS+3'UTR	Conserved hypothetical protein.	mRNA	0.0513089	-0.0198753	0.690761	NS	0.951856		0.716084	NS	0.954151	NS
Os08g0427500|mRNA|AK102608|CDS+3'UTR	DNA repair protein Rad4 family protein.	mRNA	-0.106153	0.168449	0.126611	NS	1.20966		0.136207	NS	0.858437	NS
Os08g0379300|mRNA|AK103923|CDS+3'UTR	Dual specificity protein phosphatase family protein.	mRNA	0.324762	-0.130051	0.422453	NS	0.729605		0.344575	NS	0.929556	NS
Os12g0160900|mRNA|AK065838|CDS+3'UTR	FAR1 domain containing protein.	mRNA	0.0697515	-0.0590193	0.322806	NS	0.91461		0.400183	NS	0.929556	NS
POsControl0013|genome	NONE		0.0702155	-0.069335	0.358612	NS	0.907802		0.410969	NS	0.929556	NS
Os06g0724300|mRNA|AK121941|CDS+3'UTR	Protein of unknown function DUF616 family protein.	mRNA	-0.0286496	0.0299852	0.316861	NS	1.04148		0.561693	NS	0.934248	NS
Os01g0582400|mRNA|AK069484|CDS+3'UTR	Peptidyl-prolyl cis-trans isomerase cypE (EC 5.2.1.8) (Cyclophilin cypE).	mRNA	-0.135691	0.0556712	0.129572	NS	1.14184		0.189661	NS	0.871207	NS
Os06g0229400|COMBINER_EST|Os06g0229400|8	Lipolytic enzyme, G-D-S-L family protein.	COMBINER_EST	0.0704055	-0.00552058	0.659507	NS	0.948733		0.689898	NS	0.95014	NS
Os01g0909100|COMBINER|CI421631|x	(No Hit)	COMBINER	-0.168923	0.154475	0.14716	NS	1.25127		0.135163	NS	0.858437	NS
Os07g0479500|mRNA|AK109231|CDS+3'UTR	Conserved hypothetical protein.	mRNA	-0.305941	0.108279	0.25224	NS	1.33258		0.198226	NS	0.872955	NS
Os12g0124300|mRNA|AK121957|UTR	Non-protein coding transcript, putative npRNA.	mRNA	-0.146503	0.119416	0.123967	NS	1.2024		0.137859	NS	0.858437	NS
Os02g0542200|mRNA|AK066798|CDS+3'UTR	FAR1 domain containing protein.	mRNA	-0.121586	0.0262237	0.423638	NS	1.10789		0.449104	NS	0.929783	NS
Os11g0632200|mRNA|AK102163|CDS+3'UTR	Conserved hypothetical protein.	mRNA	0.551984	0.100693	0.552203	NS	0.731388		0.476098	NS	0.930762	NS
Os04g0568400|mRNA|AK103546|CDS+3'UTR	WD40-like domain containing protein.	mRNA	-0.142128	0.0670614	0.192362	NS	1.15604		0.224963	NS	0.883014	NS
Os11g0267300|mRNA|AK100529|CDS+3'UTR	HhH-GPD family protein.	mRNA	-0.200344	0.0671535	0.182072	NS	1.20372		0.183692	NS	0.870959	NS
Os01g0720900|COMBINER|CI405530|x	(No Hit)	COMBINER	-0.157577	-0.200938	0.923875	NS	0.970392		0.916454	NS	0.985791	NS
Os03g0567100|mRNA|AK109220|CDS+3'UTR	Conserved hypothetical protein.	mRNA	-0.0779986	0.0458162	0.34548	NS	1.08961		0.422041	NS	0.929556	NS
Os05g0155200|mRNA|AK111696|CDS+3'UTR	Ethylene receptor homolog.	mRNA	-0.115054	-0.0672202	0.75547	NS	1.03371		0.786906	NS	0.965533	NS
Os08g0484600|mRNA|AK100591|CDS+3'UTR	OSK4.	mRNA	0.0165937	0.106638	0.579418	NS	1.0644		0.620841	NS	0.940211	NS
Os07g0175600|mRNA|AK073569|CDS+3'UTR	Plant lipid transfer/seed storage/trypsin-alpha amylase inhibitor domain containing protein.	mRNA	0.255353	-0.289311	0.496594	NS	0.685551		0.40946	NS	0.929556	NS
Os06g0109200|mRNA|AK099078|CDS+3'UTR	Conserved hypothetical protein.	mRNA	1.60982	-0.725322	0.0225974	*	0.198177	DOWN	0.00449064	**	0.693679	NS
Os08g0514200|COMBINER|AU174230|6	(No Hit)	COMBINER	0.578457	-0.106108	0.0258208	*	0.622193	DOWN	0.0134646	*	0.821718	NS
Os07g0609000|mRNA|AK104937|CDS+3'UTR	Cytochrome c and b562 family protein.	mRNA	-0.079459	0.0714147	0.0949868	NS	1.11024		0.205617	NS	0.875185	NS
Os03g0234900|mRNA|AK104936|CDS+3'UTR	Peroxidase (EC 1.11.1.7).	mRNA	0.112711	0.0333753	0.659849	NS	0.946493		0.686218	NS	0.949879	NS
Os05g0105500|COMBINER_EST|CB677483|7	Conserved hypothetical protein.	COMBINER_EST	0.112746	0.0337064	0.662901	NS	0.946687		0.688586	NS	0.950093	NS
Os05g0307000|COMBINER_EST|Os05g0307000|8	Hypothetical protein.	COMBINER_EST	-0.0533391	0.0640067	0.607015	NS	1.08474		0.614027	NS	0.939871	NS
Os03g0755800|COMBINER_EST|CI257805|6	Conserved hypothetical protein.	COMBINER_EST	-0.075629	0.0203938	0.384724	NS	1.06882		0.492291	NS	0.930762	NS
Os10g0352200|mRNA|AK111071|CDS+3'UTR	Hypothetical protein.	mRNA	0.110508	0.0337338	0.677791	NS	0.948176		0.701196	NS	0.951768	NS
Os06g0118600|mRNA|AK071942|CDS+3'UTR	Conserved hypothetical protein.	mRNA	0.0811019	-0.0186452	0.281507	NS	0.933197		0.424336	NS	0.929556	NS
Os12g0167900|mRNA|D38597|CDS	60S ribosomal protein L3.	mRNA	-0.176049	0.074883	0.453557	NS	1.18998		0.415518	NS	0.929556	NS
Os09g0321300|mRNA|AK064008|CDS+3'UTR	Integrase, catalytic region domain containing protein.	mRNA	0.0652614	-0.102583	0.266566	NS	0.890172		0.315554	NS	0.919895	NS
Os07g0510200|mRNA|AK101250|CDS+3'UTR	Glycoside hydrolase, family 17 protein.	mRNA	-0.0499165	0.0963222	0.167023	NS	1.10668		0.268138	NS	0.898682	NS
Os03g0159800|mRNA|AK067149|CDS+3'UTR	Complex 1 LYR protein family protein.	mRNA	0.0645284	-0.0204757	0.580081	NS	0.942782		0.627643	NS	0.941471	NS
Os03g0151500|mRNA|AK109181|CDS+3'UTR	Hypothetical protein.	mRNA	-1.54474	0.388359	0.0655975	NS	3.81875	UP	0.0197387	*	0.824977	NS
Os11g0549300|COMBINER_EST|Os11g0549300|8	KI domain interacting kinase 1.	COMBINER_EST	0.137491	-0.115771	0.215407	NS	0.838998		0.216925	NS	0.87776	NS
Os06g0296700|mRNA|AK065533|CDS+3'UTR	Hypothetical protein.	mRNA	0.10182	0.0361164	0.731146	NS	0.955479		0.749198	NS	0.96038	NS
Os10g0470900|mRNA|AK059172|CDS+3'UTR	RNA-binding region RNP-1 (RNA recognition motif) domain containing protein.	mRNA	-0.0182405	0.0192261	0.75154	NS	1.02631		0.802185	NS	0.968418	NS
Os03g0695400|mRNA|AK070048|CDS+3'UTR	Ankyrin repeat containing protein.	mRNA	-0.133222	0.0308063	0.313779	NS	1.12041		0.354101	NS	0.929556	NS
Os08g0326600|mRNA|AK065219|CDS+3'UTR	GMP synthetase.	mRNA	-0.0376878	-0.00353646	0.691816	NS	1.02395		0.783887	NS	0.965009	NS
Os09g0500100|mRNA|AK119477|CDS+3'UTR	Cyclin-like F-box domain containing protein.	mRNA	-0.492837	0.330874	0.115035	NS	1.76995	UP	0.0590606	NS	0.852734	NS
Os04g0309400|mRNA|AK120707|CDS+3'UTR	Hypothetical protein.	mRNA	-0.126252	0.25533	0.294804	NS	1.30277		0.240459	NS	0.890291	NS
Os08g0435900|mRNA|AK067809|CDS+3'UTR	Lhca4 protein,Type 4 protein of light-harvesting complex of photosystem I precursor (Fragment).	mRNA	0.056531	0.0240552	0.856239	NS	0.977741		0.869392	NS	0.978714	NS
Os12g0188700|mRNA|AK120500|CDS+3'UTR	Thioredoxin (TRX).	mRNA	-0.20426	0.0614412	0.338001	NS	1.20222		0.310563	NS	0.917744	NS
Os11g0167800|mRNA|AF039573|CDS+3'UTR	Anth (Pollen-specific desiccation-associated LLA23 protein).	mRNA	0.0774393	-0.0749872	0.326919	NS	0.899736		0.37486	NS	0.929556	NS
Os12g0102700|mRNA|AK119290|CDS+3'UTR	Hypothetical protein.	mRNA	-0.0966306	0.106973	0.0695302	NS	1.15157		0.127268	NS	0.858437	NS
Os10g0580500|COMBINER_EST|CI442398|6	Conserved hypothetical protein.	COMBINER_EST	-0.0544505	0.112511	0.0759943	NS	1.12269		0.167888	NS	0.86762	NS
Os12g0287200|mRNA|AK121477|CDS+3'UTR	Mago nashi-like protein.	mRNA	-0.0205147	0.0394278	0.531787	NS	1.04242		0.646969	NS	0.943458	NS
Os07g0641300|COMBINER_EST|Os07g0641300|8	Hypothetical protein.	COMBINER_EST	0.0240729	-0.0374069	0.766712	NS	0.958281		0.778354	NS	0.964306	NS
Os07g0484500|mRNA|AK064741|CDS+3'UTR	Protein of unknown function DUF1395 family protein.	mRNA	-0.168435	0.108061	0.199914	NS	1.21125		0.194085	NS	0.872045	NS
Os04g0227500|mRNA|AK060052|CDS+3'UTR	DSBA oxidoreductase family protein.	mRNA	0.66746	-0.48849	0.0242939	*	0.448771	DOWN	0.00755715	**	0.755973	NS
Os06g0252300|mRNA|AY224502|CDS	TF-like protein (Fragment).	mRNA	-0.107261	-0.0108416	0.625455	NS	1.06912		0.645208	NS	0.943458	NS
Os09g0466400|mRNA|AK108246|CDS+3'UTR	ZF-HD homeobox protein Cys/His-rich dimerisation region domain containing protein.	mRNA	0.099252	-0.0531712	0.525642	NS	0.899738		0.525073	NS	0.932612	NS
Os05g0426300|mRNA|AK100779|CDS+3'UTR	Protein of unknown function DUF231 domain containing protein.	mRNA	0.0136123	-0.00504851	0.886832	NS	0.987149		0.90743	NS	0.984506	NS
Os07g0490400|mRNA|AK067941|CDS+3'UTR	Peptidylprolyl isomerase, FKBP-type domain containing protein.	mRNA	-0.198276	0.0559494	0.244853	NS	1.1927		0.239741	NS	0.89009	NS
Os07g0691800|mRNA|AK058808|UTR	26S proteasome subunit 4-like protein (26S proteasome subunit AtRPT2a).	mRNA	0.0585573	-0.0597389	0.422676	NS	0.921275		0.481252	NS	0.930762	NS
Os01g0117500|COMBINER_EST|Os01g0117500|8	LRK14.	COMBINER_EST	0.273981	-0.24482	0.0910941	NS	0.697952		0.0608972	NS	0.852734	NS
Os05g0397800|mRNA|AK064931|CDS+3'UTR	4Fe-4S ferredoxin, iron-sulfur binding domain containing protein.	mRNA	-0.0410995	0.0235579	0.624882	NS	1.04584		0.68479	NS	0.949879	NS
Os03g0299900|mRNA|AY338235|CDS	Aminotransferase, class I and II domain containing protein.	mRNA	0.0175054	-0.0364759	0.671605	NS	0.963274		0.729124	NS	0.95671	NS
Os07g0491600|mRNA|AK059584|CDS+3'UTR	Conserved hypothetical protein.	mRNA	0.0672448	-0.0772552	0.235779	NS	0.904693		0.320131	NS	0.923183	NS
Os09g0401300|mRNA|AK071001|CDS+3'UTR	ZIM domain containing protein.	mRNA	-0.0288262	-0.0733891	0.798102	NS	0.969584		0.817229	NS	0.970636	NS
Os02g0635800|mRNA|AK061568|CDS+3'UTR	TCP transcription factor family protein.	mRNA	0.0528104	-0.0164068	0.706269	NS	0.953155		0.728635	NS	0.956546	NS
Os04g0440100|mRNA|AK101324|CDS+3'UTR	Nonsense-mediated decay UPF3 domain containing protein.	mRNA	0.0666118	0.0345056	0.762067	NS	0.977992		0.818555	NS	0.970636	NS
Os03g0333100|mRNA|AK060242|CDS+3'UTR	Protein of unknown function DUF663 domain containing protein.	mRNA	0.0520694	-0.0185945	0.695365	NS	0.9522		0.719757	NS	0.954687	NS
Os06g0147200|mRNA|AK070059|CDS+3'UTR	Hypothetical protein.	mRNA	0.593423	-0.130979	0.123879	NS	0.605248	DOWN	0.0687459	NS	0.852734	NS
Os02g0701600|mRNA|AK061746|CDS+3'UTR	Tocopherol O-methyltransferase, chloroplast precursor (EC 2.1.1.95) (Gamma-tocopherol methyltransferase).	mRNA	-0.228384	0.0964568	0.141829	NS	1.25253		0.130385	NS	0.858437	NS
Os11g0672700|mRNA|AK101124|CDS+3'UTR	ATP-dependent DNA helicase RecQ family protein.	mRNA	0.0655391	-0.116024	0.328073	NS	0.881747		0.349624	NS	0.929556	NS
Os08g0490300|mRNA|AK066895|CDS+3'UTR	RNA-binding region RNP-1 (RNA recognition motif) domain containing protein.	mRNA	0.16797	-0.0804849	0.0569819	NS	0.841797		0.0889712	NS	0.857064	NS
Os04g0103200|mRNA|AK060850|CDS+3'UTR	Proteasome component region PCI domain containing protein.	mRNA	0.134321	-0.0141997	0.648786	NS	0.902175		0.630012	NS	0.941669	NS
Os07g0646300|mRNA|AK066044|CDS+3'UTR	Conserved hypothetical protein.	mRNA	0.150785	-0.17857	0.0748878	NS	0.795892		0.0772165	NS	0.85656	NS
Os03g0834000|mRNA|AK062149|CDS+3'UTR	Flap endonuclease-1b.	mRNA	-0.147411	0.254268	0.130618	NS	1.32104		0.103463	NS	0.857368	NS
Os12g0177500|mRNA|AK064771|CDS+3'UTR	Peptidase A1, pepsin family protein.	mRNA	-0.117481	0.0234594	0.40958	NS	1.10262		0.445389	NS	0.929686	NS
Os07g0121000|mRNA|AK072975|CDS+3'UTR	Conserved hypothetical protein.	mRNA	0.224488	-0.0296173	0.337932	NS	0.838507		0.315316	NS	0.919853	NS
Os02g0209100|mRNA|AK099955|CDS+3'UTR	Coatomer WD associated region domain containing protein.	mRNA	0.123427	-0.0098002	0.458325	NS	0.91179		0.489167	NS	0.930762	NS
Os01g0844500|COMBINER_EST|CI189557|6	Peptidase A1, pepsin family protein.	COMBINER_EST	0.0615829	0.124116	0.726351	NS	1.0443		0.749431	NS	0.96038	NS
Os09g0281600|mRNA|AK067020|CDS+3'UTR	SWAP/Surp domain containing protein.	mRNA	-0.210755	0.105357	0.0843176	NS	1.24497		0.0878069	NS	0.857064	NS
Os11g0576400|COMBINER_EST|Os11g0576400|8	BED finger domain containing protein.	COMBINER_EST	0.22782	-0.104516	0.260073	NS	0.79425		0.223444	NS	0.881075	NS
Os02g0163300|mRNA|AK064737|CDS+3'UTR	Conserved hypothetical protein.	mRNA	-0.514562	0.304384	0.0726192	NS	1.76412	UP	0.0345855	*	0.852734	NS
Os10g0515400|COMBINER_EST|Os10g0515400|8	Cytochrome P450 family protein.	COMBINER_EST	0.291344	-0.309644	0.112335	NS	0.659303	DOWN	0.0683882	NS	0.852734	NS
Os04g0632400|mRNA|AK101815|CDS+3'UTR	Conserved hypothetical protein.	mRNA	-0.0842363	0.0865364	0.710511	NS	1.12566		0.678955	NS	0.949183	NS
Os08g0229600|mRNA|AK065192|CDS+3'UTR	Hypothetical protein.	mRNA	0.22155	-0.223873	0.376072	NS	0.734369		0.301391	NS	0.912953	NS
Os11g0231400|mRNA|AK108047|CDS+3'UTR	Conserved hypothetical protein.	mRNA	0.113417	0.0321257	0.641405	NS	0.945211		0.67191	NS	0.947699	NS
Os09g0500300|mRNA|AK100152|CDS+3'UTR	Endonuclease/exonuclease/phosphatase family protein.	mRNA	0.253119	0.104075	0.674804	NS	0.901847		0.652729	NS	0.944555	NS
Os01g0203000|mRNA|AK067471|5'UTR+CDS	Plant protein of unknown function DUF822 family protein.	mRNA	0.236183	0.0299478	0.383089	NS	0.866796		0.376018	NS	0.929556	NS
Os07g0608300|mRNA|AK106096|CDS+3'UTR	Esterase/lipase/thioesterase domain containing protein.	mRNA	0.00946594	-0.0577202	0.701608	NS	0.954498		0.727873	NS	0.956336	NS
Os04g0555300|mRNA|AK103226|CDS+3'UTR	Major facilitator superfamily protein.	mRNA	0.170669	-0.0168588	0.643317	NS	0.878109		0.611242	NS	0.939871	NS
Os06g0329900|mRNA|AK068748|CDS+3'UTR	SAM dependent carboxyl methyltransferase family protein.	mRNA	0.10519	-0.0211642	0.694409	NS	0.916144		0.679274	NS	0.949183	NS
Os01g0363500|mRNA|AK067388|CDS+3'UTR	Conserved hypothetical protein.	mRNA	-0.0751374	0.00654221	0.431056	NS	1.05825		0.547156	NS	0.933789	NS
Os05g0339800|COMBINER|CI164552|6	(No Hit)	COMBINER	-0.254112	0.0436926	0.216818	NS	1.22927		0.199418	NS	0.872955	NS
Os06g0604000|mRNA|AK061163|CDS+3'UTR	Ethylene response factor 3.	mRNA	0.11003	0.0329814	0.677141	NS	0.947995		0.700445	NS	0.951768	NS
Os09g0516900|mRNA|AK058746|CDS+3'UTR	C2 domain containing protein.	mRNA	0.00149727	-0.0930588	0.394057	NS	0.93656		0.500478	NS	0.931011	NS
Os03g0802500|mRNA|AK070731|CDS+3'UTR	AAA ATPase, central region domain containing protein.	mRNA	0.413685	-0.413345	0.308227	NS	0.563689	DOWN	0.208236	NS	0.875633	NS
Os02g0654300|mRNA|AK101944|CDS+3'UTR	Protein kinase domain containing protein.	mRNA	0.450044	-0.198585	0.0688472	NS	0.637886	DOWN	0.0384516	*	0.852734	NS
Os12g0552300|COMBINER_EST|Os12g0552300|8	TPR-like domain containing protein.	COMBINER_EST	-0.0638225	-0.112649	0.763786	NS	0.966722		0.790489	NS	0.96637	NS
Os09g0567400|mRNA|AY345241|CDS	Histidine-containing phosphotransfer protein.	mRNA	-0.172339	0.1336	0.105673	NS	1.23622		0.107419	NS	0.857368	NS
Os05g0502000|COMBINER_EST|CI098691|6	Cyclic nucleotide-gated ion channel 4 (AtCNGC4) (Cyclic nucleotide-and calmodulin-regulated ion channel 4) (AtHLM1).	COMBINER_EST	-0.0782645	-0.0210752	0.883203	NS	1.04044		0.874056	NS	0.979419	NS
Os08g0486800|COMBINER|CI546700|x	(No Hit)	COMBINER	0.150569	-0.120502	0.288207	NS	0.828704		0.266848	NS	0.898304	NS
Os03g0365200|mRNA|AK066283|CDS+3'UTR	Peptidase C48, SUMO/Sentrin/Ubl1 family protein.	mRNA	-0.0547651	0.0105089	0.687865	NS	1.04628		0.721438	NS	0.9552	NS
Os03g0100200|mRNA|AK104982|CDS+3'UTR	Conserved hypothetical protein.	mRNA	-0.14653	-0.0514181	0.772388	NS	1.06815		0.760727	NS	0.961979	NS
Os06g0497200|COMBINER_EST|Os06g0497200|8	Cytochrome P450 family protein.	COMBINER_EST	0.0984755	0.037504	0.750381	NS	0.958618		0.767266	NS	0.962856	NS
Os01g0637800|COMBINER_EST|CI105260|6	MYB8 protein.	COMBINER_EST	0.0966396	0.0379498	0.759487	NS	0.960136		0.77601	NS	0.964234	NS
Os06g0156600|mRNA|AK104394|CDS+3'UTR	Lipolytic enzyme, G-D-S-L family protein.	mRNA	0.0953577	0.0390961	0.769294	NS	0.961753		0.78543	NS	0.965009	NS
Os03g0578900|COMBINER_EST|CI275807|6	Gibberellin MYB transcription factor.	COMBINER_EST	-0.0463195	-0.202232	0.469442	NS	0.897565		0.47794	NS	0.930762	NS
Os12g0224400|COMBINER|CI432440|6	(No Hit)	COMBINER	0.0915174	0.0408878	0.791321	NS	0.965515		0.806079	NS	0.968582	NS
Os05g0129400|mRNA|AK102359|CDS+3'UTR	Ankyrin repeat containing protein.	mRNA	0.439605	-0.0857415	0.256638	NS	0.694792		0.185488	NS	0.870959	NS
Os02g0490500|mRNA|AK071953|CDS+3'UTR	UDP-glucuronosyl/UDP-glucosyltransferase family protein.	mRNA	-0.153719	0.118423	0.345951	NS	1.2076		0.314855	NS	0.919494	NS
Os02g0617700|mRNA|AK058997|CDS+3'UTR	RNA binding S1 domain containing protein.	mRNA	-0.0293863	0.0348687	0.667304	NS	1.04554		0.71008	NS	0.952408	NS
Os05g0383200|mRNA|AK107536|CDS+3'UTR	Conserved hypothetical protein.	mRNA	0.00784731	-0.0677066	0.551868	NS	0.948978		0.625218	NS	0.941047	NS
Os12g0244100|mRNA|AK119535|CDS+3'UTR	Heat shock 70 protein.	mRNA	-0.0739868	-0.0996952	0.903879	NS	0.982338		0.908793	NS	0.984588	NS
Os08g0526300|mRNA|AK104593|CDS+3'UTR	Conserved hypothetical protein.	mRNA	-0.0861282	-0.0215721	0.705113	NS	1.04576		0.733221	NS	0.957601	NS
Os09g0296500|mRNA|AK106991|CDS+3'UTR	Conserved hypothetical protein.	mRNA	0.578612	-0.0667796	0.308402	NS	0.639319	DOWN	0.219158	NS	0.879366	NS
Os12g0284000|mRNA|AK062069|CDS+3'UTR	Regulator of chromosome condensation/beta-lactamase-inhibitor protein II domain containing protein.	mRNA	-0.0260158	0.071873	0.408416	NS	1.07021		0.502887	NS	0.931011	NS
Os01g0136800|mRNA|AK072170|CDS+3'UTR	Protein kinase domain containing protein.	mRNA	0.118688	-0.253756	0.0167288	*	0.772473		0.0225785	*	0.827711	NS
Os01g0911300|mRNA|AK058462|CDS+3'UTR	Multidrug resistance protein 2 (P-glycoprotein 2).	mRNA	0.0372465	0.54404	0.309233	NS	1.42089		0.232964	NS	0.887841	NS
Os10g0329700|COMBINER_EST|CI223223|6	Serine/threonine protein kinase family protein.	COMBINER_EST	0.269943	-0.134021	0.370577	NS	0.755779		0.302827	NS	0.912953	NS
Os01g0234800|mRNA|AK103163|CDS+3'UTR	Vesicle trafficking protein SEC22b (SEC22 vesicle trafficking protein- like 1).	mRNA	-0.0284553	0.0577166	0.521661	NS	1.06155		0.590321	NS	0.938322	NS
Os03g0859300|mRNA|AK073135|CDS+3'UTR	RNA-binding protein Lupus La domain containing protein.	mRNA	0.0136795	0.0635803	0.635848	NS	1.03519		0.719234	NS	0.954582	NS
Os03g0816800|mRNA|AK071618|CDS+3'UTR	Protein of unknown function DUF567 family protein.	mRNA	0.407148	-0.179567	0.0546292	NS	0.665857	DOWN	0.033156	*	0.852734	NS
Os07g0476900|mRNA|AK066045|CDS+3'UTR	Thioredoxin-related domain containing protein.	mRNA	0.0664363	0.142091	0.854988	NS	1.05384		0.841931	NS	0.97477	NS
Os02g0749800|mRNA|AK064731|CDS+3'UTR	Mitochodrial transcription termination factor-related family protein.	mRNA	-0.212546	0.118537	0.201244	NS	1.25796		0.175814	NS	0.869782	NS
Os01g0192300|mRNA|AK062109|CDS+3'UTR	I-box binding factor (Fragment).	mRNA	0.232988	-0.0320141	0.296769	NS	0.832197		0.276513	NS	0.903168	NS
Os09g0306400|mRNA|AK098869|CDS+3'UTR	Basic-leucine zipper (bZIP) transcription factor domain containing protein.	mRNA	0.0752542	-0.136947	0.140363	NS	0.863219		0.181705	NS	0.870223	NS
Os06g0530200|mRNA|AK104077|CDS+3'UTR	Hypothetical protein.	mRNA	-0.0192719	-0.0461862	0.849709	NS	0.981517		0.872996	NS	0.979166	NS
Os04g0564300|mRNA|AK111391|CDS+3'UTR	Conserved hypothetical protein.	mRNA	-0.134198	0.020914	0.48762	NS	1.11351		0.492824	NS	0.93088	NS
Os01g0764000|mRNA|AK060216|CDS+3'UTR	Glutathione S-transferase II.	mRNA	-0.0560541	-0.0220191	0.857498	NS	1.02387		0.868508	NS	0.978701	NS
Os04g0674300|mRNA|AK059048|CDS+3'UTR	NPH3 domain containing protein.	mRNA	-0.452546	0.35317	0.0509712	NS	1.74801	UP	0.0232758	*	0.83079	NS
Os10g0487900|mRNA|AK109184|5'UTR+CDS	Hypothetical protein.	mRNA	-0.0112565	-0.0466803	0.81917	NS	0.975745		0.842398	NS	0.974995	NS
Os10g0467600|mRNA|U34598|CDS+3'UTR	Eukaryotic translation initiation factor 4E-2 (eIF4E-2) (eIF-4E-2) (mRNA cap-binding protein) (eIF-(iso)4F 25 kDa subunit) (eIF-(iso)4F p28 subunit).	mRNA	-0.00527501	0.00973344	0.948689	NS	1.01046		0.950528	NS	0.992289	NS
Os02g0158800|mRNA|AK065389|CDS+3'UTR	Hypothetical plant protein family protein.	mRNA	0.536211	-0.149723	0.130633	NS	0.621603	DOWN	0.0749787	NS	0.852734	NS
Os12g0482700|mRNA|AK067039|CDS+3'UTR	Aldo/keto reductase family protein.	mRNA	-0.0396535	0.0889764	0.397216	NS	1.09325		0.450389	NS	0.929783	NS
POsControl0023|genome	NONE		0.0763712	-0.011935	0.545456	NS	0.940626		0.601777	NS	0.939363	NS
Os08g0535400|mRNA|AK071527|CDS+3'UTR	Zn-finger, DHHC type domain containing protein.	mRNA	0.0922487	-0.0848355	0.172796	NS	0.884489		0.236735	NS	0.888999	NS
Os05g0408900|mRNA|AK104851|CDS+3'UTR	1-D-deoxyxylulose 5-phosphate synthase.	mRNA	0.0308101	0.0479226	0.967721	NS	1.01193		0.965264	NS	0.995519	NS
Os10g0540300|mRNA|AK061781|CDS+3'UTR	Conserved hypothetical protein.	mRNA	0.136993	0.0503695	0.540423	NS	0.941724		0.601124	NS	0.939363	NS
Os06g0109300|mRNA|AK059047|CDS+3'UTR	Protein of unknown function DUF6 domain containing protein.	mRNA	-0.427407	0.122451	0.0763535	NS	1.46394		0.0488297	*	0.852734	NS
Os06g0117500|COMBINER|CI232886|6	(No Hit)	COMBINER	0.0558207	0.0755079	0.877862	NS	1.01374		0.900841	NS	0.982903	NS
Os04g0683900|mRNA|AK099749|CDS+3'UTR	HMG-I and HMG-Y, DNA-binding domain containing protein.	mRNA	-0.0625126	0.13369	0.247965	NS	1.14568		0.276877	NS	0.903529	NS
Os03g0130400|mRNA|AK058635|CDS+3'UTR	Adenylate kinase family protein.	mRNA	-0.0265722	0.0221543	0.868661	NS	1.03435		0.865334	NS	0.978153	NS
Os12g0615700|mRNA|AK058512|CDS+3'UTR	TRANSPARENT TESTA 12 protein.	mRNA	-0.0911907	0.0993483	0.327204	NS	1.14119		0.342315	NS	0.929556	NS
Os12g0152100|mRNA|AK070021|CDS+3'UTR	Alpha/beta hydrolase fold domain containing protein.	mRNA	0.152407	-0.131247	0.204547	NS	0.821508		0.194892	NS	0.872202	NS
Os07g0273500|mRNA|AK063067|CDS+3'UTR	Hypothetical protein.	mRNA	0.392114	-0.13285	0.186461	NS	0.694976		0.128241	NS	0.858437	NS
Os03g0570300|mRNA|AK069396|CDS+3'UTR	KOW domain containing protein.	mRNA	0.00297713	-0.0101609	0.908764	NS	0.990935		0.929381	NS	0.987643	NS
Os12g0258700|COMBINER_EST|CI192951|6	Multicopper oxidase, type 1 domain containing protein.	COMBINER_EST	0.113236	0.0311887	0.637056	NS	0.944716		0.668168	NS	0.947496	NS
Os03g0738400|mRNA|AK061913|CDS+3'UTR	Serine hydroxymethyltransferase, mitochondrial precursor (EC 2.1.2.1) (Serine methylase) (Glycine hydroxymethyltransferase) (SHMT).	mRNA	-0.086849	0.0337057	0.677926	NS	1.08715		0.668257	NS	0.947496	NS
POsControl0016|genome	NONE		-0.21891	0.0411686	0.327367	NS	1.19754		0.303836	NS	0.91336	NS
Os10g0444100|mRNA|AK071645|CDS+3'UTR	Myb, DNA-binding domain containing protein.	mRNA	0.272832	-0.240105	0.174513	NS	0.700794		0.120339	NS	0.857532	NS
Os04g0677400|mRNA|AK069563|CDS+3'UTR	Conserved hypothetical protein.	mRNA	0.113159	0.0314474	0.645091	NS	0.944936		0.673953	NS	0.947889	NS
Os03g0211900|mRNA|AK059280|CDS+3'UTR	Leucine-rich repeat, typical subtype containing protein.	mRNA	0.0433693	0.024193	0.823732	NS	0.986796		0.878	NS	0.979923	NS
Os05g0500600|mRNA|AK070489|CDS+3'UTR	GRAS transcription factor domain containing protein.	mRNA	0.0104332	0.0848944	0.701653	NS	1.05297		0.720009	NS	0.954923	NS
Os11g0667700|mRNA|AK105217|CDS+3'UTR	Hypothetical protein.	mRNA	0.251193	-0.0777504	0.272395	NS	0.796119		0.234546	NS	0.888565	NS
Os05g0320800|mRNA|AK063142|CDS+3'UTR	Hypothetical protein.	mRNA	-0.16983	0.0902765	0.105216	NS	1.19757		0.125043	NS	0.857859	NS
Os07g0596000|mRNA|AK065600|CDS+3'UTR	Conserved hypothetical protein.	mRNA	-0.0231597	-0.0435693	0.831324	NS	0.985953		0.877594	NS	0.979881	NS
Os09g0410300|mRNA|AB118007|CDS+3'UTR	Hypothetical protein.	mRNA	-0.15932	0.115517	0.0592977	NS	1.20986		0.0805297	NS	0.856565	NS
Os01g0511700|mRNA|AK071691|CDS+3'UTR	Hypothetical protein.	mRNA	-0.197136	0.116037	0.0721999	NS	1.24244		0.0792242	NS	0.856565	NS
Os12g0640700|mRNA|AK108649|CDS+3'UTR	N/apple PAN domain containing protein.	mRNA	-0.0265797	0.00518703	0.933222	NS	1.02226		0.928805	NS	0.987643	NS
Os08g0489300|mRNA|AK059000|CDS+3'UTR	DNA-3-methyladenine glycosidase I-like protein.	mRNA	0.0502257	0.253203	0.648483	NS	1.15107		0.61185	NS	0.939871	NS
Os01g0917500|mRNA|AK120933|CDS+3'UTR	Protein kinase domain containing protein.	mRNA	0.0112307	0.0220616	0.964705	NS	1.00754		0.965729	NS	0.995519	NS
Os09g0482200|mRNA|AK105666|CDS+3'UTR	Peptidase A1, pepsin family protein.	mRNA	0.915971	-0.595075	0.0380443	*	0.350857	DOWN	0.0107456	*	0.810532	NS
Os04g0462500|mRNA|AK101938|CDS+3'UTR	14-3-3-like protein GF14-6.	mRNA	0.314252	0.0035336	0.416394	NS	0.80624		0.364708	NS	0.929556	NS
Os12g0600200|mRNA|AK122147|CDS+3'UTR	Hypothetical protein.	mRNA	-0.00823879	0.0493007	0.75368	NS	1.04069		0.773323	NS	0.963593	NS
Os03g0762800|mRNA|AK063359|UTR	Non-protein coding transcript, uncharacterized transcript.	mRNA	-0.418744	-0.0416085	0.330402	NS	1.29876		0.271823	NS	0.900513	NS
Os01g0253900|mRNA|AK067101|CDS+3'UTR	Lipase, class 3 family protein.	mRNA	0.573578	-0.352237	0.068029	NS	0.526383	DOWN	0.029454	*	0.847799	NS
Os06g0661500|mRNA|AK099401|CDS+3'UTR	Hypothetical protein.	mRNA	-0.0528514	-0.0845265	0.864116	NS	0.978284		0.875439	NS	0.979419	NS
Os07g0194000|mRNA|AK060910|CDS+3'UTR	Vesicle-associated membrane protein 721 (AtVAMP721) (v-SNARE synaptobrevin 7B) (AtVAMP7B).	mRNA	0.217661	-0.00847268	0.301838	NS	0.854923		0.299276	NS	0.910756	NS
Os08g0120600|mRNA|AK104952|CDS+3'UTR	Aldolase C-1.	mRNA	0.199744	-0.0489798	0.655257	NS	0.841641		0.608897	NS	0.939871	NS
Os01g0734200|mRNA|X93301|CDS+3'UTR	RbohAOsp (Fragment).	mRNA	0.0416491	-0.0744896	0.400427	NS	0.922654		0.469117	NS	0.930571	NS
Os02g0101300|mRNA|AK105715|CDS+3'UTR	Conserved hypothetical protein.	mRNA	-0.0609314	-0.00757933	0.710972	NS	1.03767		0.752172	NS	0.960799	NS
Os02g0733300|mRNA|AK101108|CDS+3'UTR	Endo-beta-1,4-glucanase precursor (EC 3.2.1.4).	mRNA	0.0866516	0.0434153	0.819741	NS	0.970476		0.833109	NS	0.972686	NS
Os01g0774500|mRNA|AK069241|CDS+3'UTR	H1flk-3 (Fragment).	mRNA	0.0966585	-0.0825212	0.505954	NS	0.883205		0.492701	NS	0.930822	NS
Os08g0388300|mRNA|AK103311|CDS+3'UTR	Disease resistance protein family protein.	mRNA	0.0171387	-0.0163035	0.880208	NS	0.977086		0.884853	NS	0.98084	NS
Os03g0418700|mRNA|AK101797|CDS+3'UTR	Conserved hypothetical protein.	mRNA	0.184028	-0.135806	0.345104	NS	0.801162		0.298446	NS	0.910368	NS
Os01g0128100|mRNA|AK071917|CDS+3'UTR	Bifunctional nuclease (Fragment).	mRNA	0.200141	-0.0663731	0.367218	NS	0.831326		0.335273	NS	0.929556	NS
Os03g0115300|COMBINER_EST|Os03g0115300|8	TPR-like domain containing protein.	COMBINER_EST	-0.266022	0.137326	0.0479119	*	1.32257		0.0438597	*	0.852734	NS
Os07g0663000|COMBINER|CI239180|6	(No Hit)	COMBINER	0.350487	-0.171938	0.0793222	NS	0.6962		0.052865	NS	0.852734	NS
Os06g0179800|mRNA|AK065817|CDS+3'UTR	Leucine-rich repeat, typical subtype containing protein.	mRNA	0.206607	0.0588131	0.676611	NS	0.90263		0.6548	NS	0.944555	NS
Os08g0322600|mRNA|AK069839|CDS+3'UTR	UbiA prenyltransferase family protein.	mRNA	0.0364072	-0.0106874	0.673463	NS	0.967884		0.743441	NS	0.959283	NS
Os02g0777400|mRNA|AK060260|CDS+3'UTR	ERECTA-like kinase 1.	mRNA	0.387926	-0.0840809	0.343363	NS	0.720961		0.267532	NS	0.89862	NS
Os06g0715700|mRNA|AK121440|CDS+3'UTR	Protein of unknown function DUF803 family protein.	mRNA	0.469028	-0.172212	0.2254	NS	0.641161	DOWN	0.148305	NS	0.862002	NS
osa-miR390|Os03|5'seq	miRNA	osa-miR390 Os03 5'seq	-0.0100768	0.0243862	0.878012	NS	1.02418		0.882318	NS	0.980473	NS
Os09g0324000|mRNA|AK119722|CDS+3'UTR	Oleosin Zm-I (Oleosin 16 kDa) (Lipid body-associated major protein) (Lipid body-associated protein L3).	mRNA	0.0576754	-0.0085876	0.732596	NS	0.955109		0.749594	NS	0.960395	NS
Os03g0616600|COMBINER|CI484050|x	(No Hit)	COMBINER	-0.0725474	0.0618079	0.535664	NS	1.0976		0.54602	NS	0.933789	NS
Os01g0843900|COMBINER_EST|Os01g0843900|8	Laccase (EC 1.10.3.2).	COMBINER_EST	0.569652	0.248293	0.598115	NS	0.800316		0.539012	NS	0.933789	NS
Os01g0589300|mRNA|AK058846|CDS+3'UTR	Single myb histone 1.	mRNA	0.0502007	0.0580423	0.957827	NS	1.00545		0.96446	NS	0.995504	NS
Os03g0310500|mRNA|AK068123|CDS+3'UTR	CAP protein family protein.	mRNA	0.0526955	0.0125947	0.689141	NS	0.972587		0.766702	NS	0.96279	NS
Os03g0151900|mRNA|AB032761|CDS+3'UTR	Small GTP-binding protein.	mRNA	-0.0668101	-0.0291588	0.795859	NS	1.02644		0.825481	NS	0.971314	NS
Os09g0468900|mRNA|AK120990|CDS+3'UTR	Conserved hypothetical protein.	mRNA	-0.00432158	-0.157463	0.502764	NS	0.89929		0.506267	NS	0.931011	NS
Os06g0163200|mRNA|AK068888|CDS+3'UTR	Esterase/lipase/thioesterase domain containing protein.	mRNA	-0.0722225	0.147942	0.289234	NS	1.16487		0.292634	NS	0.909371	NS
Os11g0549600|mRNA|AK060533|CDS+3'UTR	Maf-like protein family protein.	mRNA	-0.0424945	0.275643	0.193324	NS	1.24672		0.173483	NS	0.868749	NS
Os04g0459700|mRNA|AK109192|5'UTR+CDS	Nucleosome assembly protein (NAP) family protein.	mRNA	-0.0529976	-0.0119843	0.82341	NS	1.02884		0.837854	NS	0.973463	NS
Os01g0804400|mRNA|AK070931|CDS+3'UTR	Cytochrome P450 family protein.	mRNA	-0.525658	0.112959	0.292478	NS	1.55684	UP	0.205538	NS	0.875185	NS
Os02g0164800|mRNA|AK062817|CDS+3'UTR	Conserved hypothetical protein.	mRNA	0.0238538	-0.0207365	0.715223	NS	0.969565		0.769612	NS	0.963294	NS
Os12g0569200|COMBINER_EST|CI551303|0	Hypothetical protein.	COMBINER_EST	0.0528522	-0.02194	0.668715	NS	0.949479		0.697343	NS	0.95149	NS
Os07g0573300|mRNA|AK071682|CDS+3'UTR	FYVE finger-containing phosphoinositide kinase (EC 2.7.1.68) (1- phosphatidylinositol-4-phosphate 5-kinase) (PIP5K) (PtdIns(4)P-5- kinase) (PIKfyve) (p235). Splice isoform p235S.	mRNA	0.0816693	-0.0295501	0.197265	NS	0.925805		0.349341	NS	0.929556	NS
Os03g0214200|mRNA|AK100623|CDS+3'UTR	Hypothetical protein.	mRNA	0.157675	-0.166525	0.185735	NS	0.798741		0.165454	NS	0.867131	NS
Os01g0106900|mRNA|AK099702|CDS+3'UTR	1-deoxy-D-xylulose 5-phosphate reductoisomerase, chloroplast precursor (EC 1.1.1.267) (DXP reductoisomerase) (1-deoxyxylulose-5-phosphate reductoisomerase).	mRNA	-0.0751867	0.0704784	0.443882	NS	1.10624		0.466574	NS	0.930278	NS
Os03g0644200|COMBINER_EST|CI375353|0	TPR-like domain containing protein.	COMBINER_EST	-0.13886	-0.0825489	0.872403	NS	1.0398		0.864862	NS	0.978096	NS
Os06g0543200|mRNA|AK073606|CDS+3'UTR	CDPK substrate protein 1.	mRNA	0.053103	0.089318	0.83237	NS	1.02542		0.849576	NS	0.976166	NS
Os07g0275300|mRNA|AK067254|CDS+3'UTR	Zn-finger, RING domain containing protein.	mRNA	-0.0765376	-0.00728894	0.793911	NS	1.04917		0.792685	NS	0.966711	NS
Os10g0343400|mRNA|AK110467|CDS+3'UTR	CSLD2 (Fragment).	mRNA	0.0869715	0.00749922	0.64026	NS	0.946404		0.673365	NS	0.94785	NS
Os06g0202700|mRNA|AK107741|CDS+3'UTR	Conserved hypothetical protein.	mRNA	0.0985471	0.348905	0.602655	NS	1.1895		0.556167	NS	0.934177	NS
Os10g0522700|mRNA|AK068326|CDS+3'UTR	Conserved hypothetical protein.	mRNA	0.284479	-0.0160303	0.424255	NS	0.811966		0.374364	NS	0.929556	NS
Os02g0653300|mRNA|AK099958|CDS+3'UTR	Conserved hypothetical protein.	mRNA	-0.223401	0.150764	0.0930112	NS	1.29609		0.0810529	NS	0.856565	NS
Os07g0618600|mRNA|AK121137|CDS+3'UTR	Zn-finger, FYVE type domain containing protein.	mRNA	-0.00159001	-0.0027926	0.991428	NS	0.999167		0.993469	NS	0.999114	NS
Os10g0127900|mRNA|AK121817|CDS+3'UTR	Conserved hypothetical protein.	mRNA	0.00145364	0.055961	0.778324	NS	1.0385		0.793313	NS	0.966755	NS
Os01g0118000|mRNA|AK099387|CDS+3'UTR	Fructose-bisphosphate aldolase (EC 4.1.2.13) (Fragment).	mRNA	-0.118228	-0.0526922	0.705296	NS	1.04647		0.732204	NS	0.957374	NS
Os01g0872400|COMBINER|CI554899|x	(No Hit)	COMBINER	-0.0142787	-0.133575	0.522842	NS	0.920636		0.549802	NS	0.933869	NS
Os02g0742200|mRNA|AK069345|CDS+3'UTR	Small GTP-binding protein OsRac3.	mRNA	-0.0270491	-0.0862508	0.616014	NS	0.959795		0.689793	NS	0.95014	NS
Os08g0135500|mRNA|AK109912|CDS+3'UTR	Conserved hypothetical protein.	mRNA	0.278372	-0.134022	0.44587	NS	0.751375		0.372714	NS	0.929556	NS
Os01g0218900|mRNA|AK065476|CDS+3'UTR	PWWP domain containing protein.	mRNA	0.0176859	-0.125118	0.559705	NS	0.905757		0.558952	NS	0.934177	NS
Os06g0328800|mRNA|AK065974|CDS+3'UTR	Conserved hypothetical protein.	mRNA	0.16564	-0.195624	0.248923	NS	0.778482		0.20666	NS	0.875339	NS
Os09g0568000|mRNA|AK120601|CDS+3'UTR	Hypothetical protein.	mRNA	-0.150224	0.107036	0.193923	NS	1.19521		0.198012	NS	0.872955	NS
Os02g0110200|mRNA|AK105694|CDS+3'UTR	Hydroperoxide lyase.	mRNA	0.300451	-0.143181	0.184849	NS	0.735281		0.138162	NS	0.858437	NS
Os07g0658400|mRNA|AK068130|CDS+3'UTR	Ferredoxin-dependent glutamate synthase, chloroplast (EC 1.4.7.1) (Fd- GOGAT).	mRNA	-0.0438824	0.0616806	0.432922	NS	1.07591		0.505671	NS	0.931011	NS
Os06g0550000|COMBINER_EST|AU083369|7	60S ribosomal protein L11-2 (L16). Splice isoform 2.	COMBINER_EST	-0.124244	0.0461855	0.369153	NS	1.12539		0.389247	NS	0.929556	NS
Os01g0215100|COMBINER_EST|Os01g0215100|8	Peptidase S10, serine carboxypeptidase family protein.	COMBINER_EST	-0.108774	0.111305	0.32665	NS	1.1648		0.322949	NS	0.926002	NS
Os03g0323100|mRNA|AK062803|CDS+3'UTR	Hypothetical protein.	mRNA	-0.115754	0.0996716	0.629423	NS	1.16105		0.590308	NS	0.938322	NS
Os02g0792900|mRNA|AK104731|CDS+3'UTR	TMS membrane protein/tumour differentially expressed protein family protein.	mRNA	-0.00797868	-0.0240738	0.921057	NS	0.988906		0.930956	NS	0.987869	NS
Os01g0206800|mRNA|AK100525|CDS+3'UTR	Protein kinase domain containing protein.	mRNA	0.10934	0.0318406	0.675568	NS	0.947699		0.698878	NS	0.95149	NS
Os03g0390600|mRNA|AF467728|CDS+3'UTR	Histone H3.3.	mRNA	-0.00724888	0.0371444	0.764113	NS	1.03125		0.796984	NS	0.967911	NS
Os08g0271600|COMBINER_EST|Os08g0271600|8	Conserved hypothetical protein.	COMBINER_EST	-0.160111	-0.45791	0.588443	NS	0.813493		0.532766	NS	0.933789	NS
Os03g0239400|mRNA|AY072930|CDS+3'UTR	Basic-leucine zipper (bZIP) transcription factor domain containing protein.	mRNA	-0.0867741	-0.0429146	0.800517	NS	1.03087		0.819648	NS	0.970636	NS
Os03g0329500|mRNA|AK102748|CDS+3'UTR	Endo-1,4-beta-glucanase (EC 3.2.1.4).	mRNA	-0.0170653	0.130662	0.263716	NS	1.10782		0.335675	NS	0.929556	NS
Os06g0363900|COMBINER|CI138399|6	(No Hit)	COMBINER	-0.299547	-0.101228	0.549786	NS	1.14736		0.522027	NS	0.93176	NS
Os06g0308200|mRNA|AK058998|CDS+3'UTR	60S ribosomal protein L15.	mRNA	0.0384704	0.0124981	0.853929	NS	0.982158		0.876948	NS	0.979694	NS
Os01g0917400|mRNA|AK111958|CDS+3'UTR	Floral homeotic protein HUA1.	mRNA	0.028605	0.0808704	0.819043	NS	1.03689		0.824054	NS	0.971056	NS
Os09g0406500|COMBINER|CI343198|1	(No Hit)	COMBINER	0.345757	-0.155606	0.340602	NS	0.706439		0.261516	NS	0.896645	NS
Os10g0487400|mRNA|AK064407|CDS+3'UTR	Zn-finger, RING domain containing protein.	mRNA	-0.078264	0.0361393	0.273407	NS	1.08253		0.390825	NS	0.929556	NS
Os03g0231600|mRNA|AK105963|CDS+3'UTR	Branched-chain-amino-acid aminotransferase 3, chloroplast precursor (EC 2.6.1.42) (Atbcat-3).	mRNA	0.0327799	-0.182695	0.433578	NS	0.861263		0.412605	NS	0.929556	NS
Os04g0367000|COMBINER|CI413726|x	(No Hit)	COMBINER	0.359369	-0.0874896	0.506371	NS	0.733638		0.428203	NS	0.929556	NS
Os03g0612400|COMBINER|CI418969|x	(No Hit)	COMBINER	0.0937071	0.0385215	0.772389	NS	0.962471		0.788608	NS	0.966045	NS
Os08g0161500|mRNA|AK060630|CDS+3'UTR	Esterase/lipase/thioesterase domain containing protein.	mRNA	0.0481942	0.00864053	0.844174	NS	0.972956		0.85365	NS	0.976166	NS
Os06g0173100|mRNA|AK065612|CDS+3'UTR	26S protease regulatory subunit 6A (TAT-binding protein 1) (TBP-1) (Proteasome subunit P50).	mRNA	0.0065515	-0.116955	0.395717	NS	0.917954		0.455854	NS	0.929976	NS
Os02g0777100|mRNA|AK100528|CDS+3'UTR	DENN domain containing protein.	mRNA	0.0355533	0.0542729	0.90886	NS	1.01306		0.919948	NS	0.986618	NS
Os04g0168000|mRNA|AK109174|CDS+3'UTR	Conserved hypothetical protein.	mRNA	-0.0266957	-0.168322	0.75268	NS	0.906497		0.726728	NS	0.956015	NS
Os09g0483600|mRNA|AK101709|CDS+3'UTR	Transcription factor jumonji, jmjC domain containing protein.	mRNA	0.094128	-0.0964971	0.253516	NS	0.876226		0.285364	NS	0.906736	NS
Os11g0689500|COMBINER|CI138407|6	(No Hit)	COMBINER	-0.218661	0.203964	0.291798	NS	1.34036		0.230026	NS	0.885125	NS
Os02g0213000|COMBINER|CI396876|6	(No Hit)	COMBINER	0.0749685	0.0206102	0.750164	NS	0.963023		0.77478	NS	0.96397	NS
Os06g0176900|COMBINER|CI276595|6	(No Hit)	COMBINER	0.0574069	-0.00777543	0.784532	NS	0.955825		0.788319	NS	0.96594	NS
Os06g0483500|mRNA|AK066173|CDS+3'UTR	Hypothetical protein.	mRNA	-0.0353501	-0.075907	0.771967	NS	0.97228		0.807334	NS	0.968631	NS
Os03g0629800|mRNA|AK071513|CDS+3'UTR	Conserved hypothetical protein.	mRNA	0.0323732	-0.0311058	0.755125	NS	0.956954		0.768052	NS	0.963166	NS
Os07g0635200|COMBINER_EST|CI392738|6	E-class P450, group I family protein.	COMBINER_EST	0.00273943	-0.223897	0.43275	NS	0.854625		0.40685	NS	0.929556	NS
Os05g0239900|mRNA|AK121499|UTR	Non-protein coding transcript, uncharacterized transcript.	mRNA	-0.359078	0.237633	0.0443395	*	1.51227	UP	0.0263593	*	0.837486	NS
Os12g0631800|mRNA|AK063915|CDS+3'UTR	Phytoene dehydrogenase-like.	mRNA	0.0450237	-0.019702	0.744684	NS	0.956127		0.759654	NS	0.961967	NS
Os05g0378800|mRNA|AK058210|CDS+3'UTR	Putative methyltransferase DUF248 family protein.	mRNA	-0.0961418	-0.0428247	0.729631	NS	1.03765		0.763341	NS	0.962159	NS
Os07g0573800|mRNA|AK072835|CDS+3'UTR	Pyridoxamine 5'-phosphate oxidase-related domain containing protein.	mRNA	-0.1179	0.0661366	0.398409	NS	1.13606		0.401752	NS	0.929556	NS
Os02g0639800|mRNA|AK062859|UTR	Zn-finger, RING domain containing protein.	mRNA	0.0298158	0.000201106	0.694511	NS	0.979682		0.798816	NS	0.968148	NS
Os07g0586500|mRNA|AK072668|CDS+3'UTR	SUMO activating enzyme 2.	mRNA	-0.125165	-0.0459757	0.534259	NS	1.05642		0.609289	NS	0.939871	NS
Os02g0215400|mRNA|AK102434|CDS+3'UTR	Conserved hypothetical protein.	mRNA	-0.139569	0.166632	0.0296091	*	1.23645		0.0452902	*	0.852734	NS
Os02g0552200|COMBINER_EST|Os02g0552200|8	UvrB, C-terminal UvrC-binding domain containing protein.	COMBINER_EST	-0.0955983	0.207217	0.200118	NS	1.23355		0.184082	NS	0.870959	NS
Os10g0578100|mRNA|AK070183|CDS+3'UTR	Conserved hypothetical protein.	mRNA	0.11702	-0.0718191	0.58521	NS	0.877312		0.557525	NS	0.934177	NS
Os03g0127600|mRNA|AK103695|CDS+3'UTR	Forkhead-associated domain containing protein.	mRNA	-0.0387145	0.0370657	0.394644	NS	1.05393		0.541966	NS	0.933789	NS
Os12g0168900|mRNA|AK104011|CDS+3'UTR	Vacuolar ATP synthase 16 kDa proteolipid subunit (EC 3.6.3.14) (V- ATPase 16 kDa proteolipid subunit) (Fragment).	mRNA	-0.0330856	-0.104856	0.698969	NS	0.95147		0.720981	NS	0.955193	NS
Os03g0301800|mRNA|AK106465|CDS+3'UTR	Kinesin-like polypeptides 9 (Fragment).	mRNA	-0.0154166	0.226799	0.396069	NS	1.18281		0.369331	NS	0.929556	NS
Os10g0540100|mRNA|AK074016|CDS+3'UTR	Protein prenyltransferase domain containing protein.	mRNA	0.0446935	-0.186741	0.252228	NS	0.851788		0.257105	NS	0.895038	NS
Os10g0522800|mRNA|AK072776|CDS+3'UTR	Conserved hypothetical protein.	mRNA	0.600055	0.0349726	0.308636	NS	0.675917		0.226188	NS	0.883681	NS
osa-miR164c|Os05|5'seq	miRNA	osa-miR164c Os05 5'seq	0.0938282	-0.00200152	0.549574	NS	0.935734		0.594321	NS	0.938743	NS
Os08g0344700|COMBINER_EST|Os08g0344700|8	Retrotransposon gag protein family protein.	COMBINER_EST	0.0534036	-0.0208688	0.672714	NS	0.949821		0.700573	NS	0.951768	NS
Os08g0296700|mRNA|AF456244|5'UTR+CDS	Disease resistance protein family protein.	mRNA	-0.0688765	-0.0964617	0.910422	NS	0.981061		0.912056	NS	0.98514	NS
Os01g0798200|mRNA|AK109272|CDS+3'UTR	Conserved hypothetical protein.	mRNA	0.172484	-0.0220919	0.40024	NS	0.87383		0.396491	NS	0.929556	NS
Os01g0173600|COMBINER_EST|Os01g0173600|8	Glyoxalase/bleomycin resistance protein/dioxygenase domain containing protein.	COMBINER_EST	-0.24236	0.17423	0.562272	NS	1.33477		0.490097	NS	0.930762	NS
Os08g0119800|mRNA|AK060602|CDS+3'UTR	Photosystem II core complex proteins psbY, chloroplast precursor (L- arginine metabolising enzyme) (L-AME) [Contains: Photosystem II protein psbY-1 (psbY-A1); Photosystem II protein psbY-2 (psbY-A2)].	mRNA	0.0665555	-0.0369031	0.686969	NS	0.930799		0.685503	NS	0.949879	NS
Os07g0564200|mRNA|AK072771|CDS+3'UTR	Conserved hypothetical protein.	mRNA	0.0548655	-0.144735	0.119173	NS	0.870792		0.174003	NS	0.868841	NS
Os01g0918300|mRNA|AB016030|CDS+3'UTR	Ubiquitin-like protein SMT3.	mRNA	-0.145607	-0.0365601	0.556742	NS	1.07852		0.584222	NS	0.937979	NS
Os01g0379600|COMBINER|CI018213|6	(No Hit)	COMBINER	-0.211649	-0.00506496	0.340969	NS	1.15395		0.342407	NS	0.929556	NS
Os09g0484300|mRNA|AK100330|CDS+3'UTR	HECT domain containing protein.	mRNA	0.0817034	-0.0451498	0.416877	NS	0.915827		0.466468	NS	0.930278	NS
Os01g0179700|mRNA|AK059888|CDS+3'UTR	GTP-binding protein.	mRNA	-0.0143743	0.00852775	0.856205	NS	1.016		0.883615	NS	0.980673	NS
Os07g0467200|mRNA|AK070358|CDS+3'UTR	Zn-finger, CDGSH type domain containing protein.	mRNA	-0.175894	-0.008214	0.550675	NS	1.12325		0.536657	NS	0.933789	NS
Os02g0701900|mRNA|AK060640|CDS+3'UTR	Short-chain dehydrogenase/reductase SDR family protein.	mRNA	0.216767	-0.115591	0.0448199	*	0.794237		0.0528848	NS	0.852734	NS
Os12g0563600|mRNA|AK060891|CDS+3'UTR	Protein of unknown function DUF538 family protein.	mRNA	0.132337	0.18222	0.885726	NS	1.03518		0.879175	NS	0.980192	NS
Os01g0736900|mRNA|AK065226|CDS+3'UTR	Reticulon family protein.	mRNA	0.00319123	-0.00159955	0.976982	NS	0.996685		0.979829	NS	0.997326	NS
Os01g0873200|mRNA|AK109463|CDS+3'UTR	Conserved hypothetical protein.	mRNA	0.105817	-0.108044	0.516289	NS	0.862226		0.485765	NS	0.930762	NS
Os03g0760900|COMBINER|CI265000|6	(No Hit)	COMBINER	0.409863	-0.0997987	0.161478	NS	0.702387		0.110622	NS	0.857368	NS
Os03g0272400|mRNA|AK070454|CDS+3'UTR	Hypothetical protein.	mRNA	0.0528336	-0.0382156	0.541775	NS	0.93884		0.595629	NS	0.938743	NS
Os09g0386500|mRNA|AK099307|CDS+3'UTR	Zn-finger-like, PHD finger domain containing protein.	mRNA	-0.0251718	0.0864973	0.285067	NS	1.08048		0.402928	NS	0.929556	NS
Os02g0130200|mRNA|AK106802|CDS+3'UTR	Glycoside hydrolase, family 28 protein.	mRNA	0.0993166	-0.358221	0.249969	NS	0.728228		0.189016	NS	0.871207	NS
Os01g0256300|COMBINER_EST|Os01g0256300|8	Protein kinase-like domain containing protein.	COMBINER_EST	0.193306	-0.347651	0.0284209	*	0.687315		0.0195362	*	0.824977	NS
Os01g0550700|COMBINER_EST|Os01g0550700|8	Hypothetical protein.	COMBINER_EST	0.443308	-0.0111597	0.481659	NS	0.729779		0.40244	NS	0.929556	NS
Os01g0840700|COMBINER_EST|CI562569|1	60S ribosomal protein L36.	COMBINER_EST	0.0255826	0.208411	0.590611	NS	1.13511		0.564667	NS	0.934849	NS
Os04g0194500|mRNA|AK121164|CDS+3'UTR	ABC transporter-like protein.	mRNA	-0.00057912	0.0112369	0.911229	NS	1.00822		0.933395	NS	0.988194	NS
Os05g0149600|mRNA|AK073947|CDS+3'UTR	Cullin 1.	mRNA	0.0130286	-0.000117065	0.877428	NS	0.990929		0.916202	NS	0.985791	NS
Os01g0571900|COMBINER|CI137437|6	(No Hit)	COMBINER	0.100614	-0.0115395	0.196531	NS	0.925206		0.347006	NS	0.929556	NS
Os05g0563400|mRNA|AB071290|CDS+3'UTR	Auxin response factor 5.	mRNA	-0.0840576	0.0570633	0.281071	NS	1.10276		0.356019	NS	0.929556	NS
Os12g0573800|mRNA|AK106961|CDS+3'UTR	Hypothetical protein.	mRNA	-0.0510243	0.0732465	0.723749	NS	1.08996		0.70569	NS	0.952136	NS
Os11g0696900|COMBINER_EST|CI424604|0	Laccase (EC 1.10.3.2).	COMBINER_EST	0.154446	0.093935	0.860242	NS	0.958924		0.852398	NS	0.976166	NS
Os04g0371600|COMBINER_EST|CI419570|3	Leucine-rich repeat, cysteine-containing containing protein.	COMBINER_EST	0.0525708	-0.282311	0.278671	NS	0.792849		0.238051	NS	0.889443	NS
Os09g0511600|mRNA|AK121679|CDS+3'UTR	Glycoside hydrolase, family 1 protein.	mRNA	-0.109469	0.179726	0.258395	NS	1.22196		0.23596	NS	0.888667	NS
Os03g0757000|COMBINER_EST|Os03g0757000|8	UDP-glucuronosyl/UDP-glucosyltransferase family protein.	COMBINER_EST	-0.0459507	-0.0192156	0.890249	NS	1.0187		0.898299	NS	0.981994	NS
Os01g0136200|mRNA|AK121025|CDS+3'UTR	17.7 kDa heat shock protein.	mRNA	0.016657	-6.652e-05	0.943182	NS	0.988475		0.94504	NS	0.990709	NS
Os05g0190500|mRNA|AK109335|CDS+3'UTR	Acid phosphatase (Class B) family protein.	mRNA	0.10499	0.0325823	0.701099	NS	0.951049		0.721777	NS	0.9552	NS
Os05g0387300|mRNA|AK059416|CDS+3'UTR	Hypothetical protein.	mRNA	-0.00520492	0.122804	0.650811	NS	1.09278		0.641804	NS	0.943045	NS
Os03g0745000|mRNA|AK069579|CDS+3'UTR	Heat shock factor (HSF)-type, DNA-binding domain containing protein.	mRNA	-0.0423059	0.236614	0.466024	NS	1.21329		0.418107	NS	0.929556	NS
Os07g0529600|mRNA|AB110170|CDS+3'UTR	Thiazole biosynthetic enzyme 1-1, chloroplast precursor.	mRNA	-0.0742011	-0.0185173	0.761513	NS	1.03935		0.780725	NS	0.964531	NS
Os01g0384800|mRNA|AK120910|CDS+3'UTR	Hypothetical protein.	mRNA	0.177803	-0.148969	0.219276	NS	0.797318		0.191839	NS	0.871612	NS
Os06g0692700|mRNA|AK101257|CDS+3'UTR	Leucine-rich repeat, plant specific containing protein.	mRNA	-0.0181711	0.0527802	0.479248	NS	1.05041		0.595972	NS	0.938743	NS
Os07g0666900|mRNA|AK064004|CDS+3'UTR	Na/H antiporter Nhx1.	mRNA	0.0612178	-0.103951	0.150334	NS	0.891824		0.23214	NS	0.887284	NS
Os03g0225900|mRNA|AK066138|CDS+3'UTR	Allene oxide synthase (EC 4.2.1.92).	mRNA	0.404404	-0.0941327	0.239618	NS	0.707824		0.174391	NS	0.869224	NS
Os07g0249800|mRNA|AK110647|CDS+3'UTR	IAA-amino acid hydrolase 1 (EC 3.5.1.-).	mRNA	0.156984	-0.144416	0.624459	NS	0.811465		0.569124	NS	0.935875	NS
Os03g0857500|mRNA|AK062332|CDS+3'UTR	Conserved hypothetical protein.	mRNA	-0.16207	0.112495	0.0353396	*	1.20963		0.0592033	NS	0.852734	NS
Os06g0187200|mRNA|AK106963|CDS+3'UTR	Nucleotide sugar epimerase-like protein (UDP-D-glucuronate 4- epimerase) (EC 5.1.3.6).	mRNA	-0.336438	0.335032	0.197683	NS	1.59269	UP	0.12391	NS	0.857663	NS
Os02g0751100|mRNA|AK120012|CDS+3'UTR	Peptidase A1, pepsin family protein.	mRNA	0.129673	-0.0771661	0.275077	NS	0.866433		0.290021	NS	0.909263	NS
Os03g0791800|mRNA|AK120251|CDS+3'UTR	Rad6 (Ubiquitin carrier protein).	mRNA	0.0528898	-0.0731668	0.181907	NS	0.916333		0.310535	NS	0.917744	NS
Os08g0201100|COMBINER|CI557177|x	(No Hit)	COMBINER	0.238985	-0.216882	0.366059	NS	0.729072		0.290537	NS	0.909371	NS
Os01g0113000|COMBINER_EST|CI273081|6	Peptidase C48, SUMO/Sentrin/Ubl1 family protein.	COMBINER_EST	-0.207523	0.120204	0.166297	NS	1.25503		0.14892	NS	0.862345	NS
Os10g0189600|mRNA|AK103411|CDS+3'UTR	Aminotransferase, class I and II domain containing protein.	mRNA	0.175586	-0.00342679	0.61713	NS	0.883308		0.589904	NS	0.938322	NS
Os06g0335500|mRNA|AK063854|CDS+3'UTR	AUX/IAA protein family protein.	mRNA	-0.00543499	0.032578	0.657928	NS	1.0267		0.759196	NS	0.961967	NS
Os11g0294300|mRNA|AK108665|CDS+3'UTR	Hypothetical protein.	mRNA	-0.137283	0.134267	0.225418	NS	1.2071		0.216522	NS	0.87776	NS
Os05g0170000|mRNA|AK100216|CDS+3'UTR	Arabidopsis protein of unknown function DUF266 family protein.	mRNA	0.034055	-0.0303707	0.750496	NS	0.956326		0.763927	NS	0.962262	NS
Os04g0210700|COMBINER_EST|Os04g0210700|8	Conserved hypothetical protein.	COMBINER_EST	0.147112	-0.0112206	0.49661	NS	0.89606		0.497705	NS	0.931011	NS
Os02g0122300|mRNA|AK106553|CDS+3'UTR	Conserved hypothetical protein.	mRNA	0.0515618	0.012795	0.866164	NS	0.973487		0.870021	NS	0.978786	NS
Os04g0174200|COMBINER_EST|AU091794|7	Hypothetical protein.	COMBINER_EST	0.250901	-0.456077	0.0142864	*	0.612602	DOWN	0.00738858	**	0.755973	NS
Os11g0490100|mRNA|AK108872|CDS+3'UTR	Uncharacterized plant-specific domain 01627 containing protein.	mRNA	0.265671	-0.260937	0.0916337	NS	0.694185		0.0605674	NS	0.852734	NS
Os03g0616300|mRNA|AK102930|CDS+3'UTR	DNA-directed polymerase kappa.	mRNA	0.16217	0.0935001	0.87365	NS	0.953517		0.861588	NS	0.97759	NS
Os03g0174600|mRNA|AK059155|CDS+3'UTR	tRNA (5-methylaminomethyl-2-thiouridylate)-methyltransferase family protein.	mRNA	-0.121734	0.185678	0.073959	NS	1.23749		0.0822569	NS	0.856565	NS
Os10g0546400|mRNA|AK069919|CDS+3'UTR	Conserved hypothetical protein.	mRNA	0.0976349	-0.00851834	0.571857	NS	0.929062		0.597922	NS	0.938985	NS
Os08g0191800|COMBINER_EST|Os08g0191800|8	Aminoacyl-tRNA synthetase, class Ib domain containing protein.	COMBINER_EST	-0.278939	0.0947441	0.124856	NS	1.29566		0.104629	NS	0.857368	NS
Os12g0152800|mRNA|AK072885|CDS+3'UTR	Dual specificity protein phosphatase family protein.	mRNA	0.00814175	0.242842	0.319819	NS	1.17666		0.30939	NS	0.917081	NS
Os02g0150200|mRNA|AK121324|UTR	Non-protein coding transcript, uncharacterized transcript.	mRNA	0.870788	0.481801	0.823909	NS	0.763666		0.783353	NS	0.964898	NS
Os02g0259100|mRNA|AK068099|CDS+3'UTR	Hypothetical protein.	mRNA	-0.100693	-0.0490513	0.903017	NS	1.03644		0.894237	NS	0.981909	NS
POsControl0044|art	NONE		0.0976746	0.042592	0.675781	NS	0.962539		0.729469	NS	0.956823	NS
Os10g0468500|mRNA|AK120876|CDS+3'UTR	Protein kinase domain containing protein.	mRNA	0.223139	-0.0407052	0.386746	NS	0.832866		0.353026	NS	0.929556	NS
Os08g0522400|mRNA|AK065893|CDS+3'UTR	Haem peroxidase, plant/fungal/bacterial family protein.	mRNA	-0.0895474	0.0497179	0.386791	NS	1.10134		0.431012	NS	0.929556	NS
Os01g0162500|COMBINER|CI528626|x	(No Hit)	COMBINER	0.0543959	-0.0190523	0.680508	NS	0.950364		0.706624	NS	0.952136	NS
Os05g0326100|COMBINER|CI259794|6	(No Hit)	COMBINER	-0.216165	0.122933	0.0440287	*	1.26497		0.0508699	NS	0.852734	NS
Os03g0577200|mRNA|AK104547|CDS+3'UTR	Maintenance of ploidy protein mob1.	mRNA	-0.0338054	-0.0438571	0.935724	NS	0.993057		0.94878	NS	0.991519	NS
Os05g0412900|mRNA|AK061020|CDS+3'UTR	Conserved hypothetical protein.	mRNA	-0.416067	-0.17742	0.748969	NS	1.17989		0.706463	NS	0.952136	NS
Os01g0253900|mRNA|AK072113|CDS+3'UTR	Lipase, class 3 family protein.	mRNA	0.00580192	-0.275426	0.510686	NS	0.82289		0.459316	NS	0.929998	NS
Os12g0257800|COMBINER_EST|Os12g0257800|8	Laccase (EC 1.10.3.2) (Fragment).	COMBINER_EST	0.122576	-0.116154	0.25524	NS	0.847491		0.255478	NS	0.895038	NS
Os03g0425100|mRNA|AK070206|CDS+3'UTR	Hypothetical protein.	mRNA	-0.104509	0.13357	0.391772	NS	1.17942		0.367467	NS	0.929556	NS
Os03g0114100|mRNA|AK108265|CDS+3'UTR	Hypothetical protein.	mRNA	-0.20711	0.0480202	0.544305	NS	1.19344		0.498392	NS	0.931011	NS
Os10g0580100|COMBINER|CI405191|6	(No Hit)	COMBINER	-0.0729979	0.160884	0.331679	NS	1.176		0.319665	NS	0.922796	NS
Os04g0602000|COMBINER_EST|CI207644|6	Conserved hypothetical protein.	COMBINER_EST	-0.123535	0.0462885	0.269906	NS	1.12492		0.316097	NS	0.920551	NS
Os01g0825700|mRNA|AK070492|CDS+3'UTR	VHS2 protein (Fragment).	mRNA	-0.0177541	-0.0165749	0.988131	NS	1.00082		0.992203	NS	0.998858	NS
Os03g0729200|mRNA|AK059020|CDS+3'UTR	Conserved hypothetical protein.	mRNA	-0.19501	0.0562518	0.13758	NS	1.19025		0.155709	NS	0.864532	NS
Os04g0482700|mRNA|AK111072|CDS+3'UTR	Conserved hypothetical protein.	mRNA	0.0357923	0.0774722	0.785806	NS	1.02931		0.813515	NS	0.970139	NS
Os12g0170600|mRNA|AK067033|CDS+3'UTR	Alpha-1,4-fucosyltransferase.	mRNA	0.0828011	-0.138679	0.00844602	**	0.857685		0.0443291	*	0.852734	NS
Os01g0567300|COMBINER_EST|Os01g0567300|8	Conserved hypothetical protein.	COMBINER_EST	0.120892	-0.111307	0.422659	NS	0.851336		0.395858	NS	0.929556	NS
Os03g0119000|mRNA|AK104225|CDS+3'UTR	Prolyl 4-hydroxylase, alpha subunit domain containing protein.	mRNA	-0.111288	-0.0582337	0.719829	NS	1.03746		0.757877	NS	0.961735	NS
Os08g0159900|mRNA|AK071070|CDS+3'UTR	DEAD box polypeptide 46.	mRNA	-0.20693	0.254773	0.0495444	*	1.37717		0.0385486	*	0.852734	NS
Os03g0702700|mRNA|AK103495|CDS+3'UTR	Conserved hypothetical protein.	mRNA	0.00670552	-0.0723903	0.607465	NS	0.946651		0.652888	NS	0.944555	NS
Os04g0549500|COMBINER_EST|Os04g0549500|8	Myb, DNA-binding domain containing protein.	COMBINER_EST	-0.0882766	0.0973431	0.742045	NS	1.13731		0.706633	NS	0.952136	NS
Os05g0556600|COMBINER_EST|AU082976|6	Conserved hypothetical protein.	COMBINER_EST	0.0160556	-0.0495787	0.642112	NS	0.955525		0.693044	NS	0.950605	NS
Os09g0266300|mRNA|AK121026|CDS+3'UTR	Hypothetical protein.	mRNA	-0.0937434	0.127787	0.512796	NS	1.16597		0.47967	NS	0.930762	NS
Os04g0284600|mRNA|AK071386|CDS+3'UTR	26S protease regulatory subunit 6A homolog (TAT-binding protein homolog 1) (TBP-1).	mRNA	-0.0843114	0.141111	0.0356697	*	1.16912		0.0794197	NS	0.856565	NS
Os05g0189300|mRNA|AK067327|CDS+3'UTR	Acid phosphatase (Class B) family protein.	mRNA	-0.0494688	-0.0253491	0.892032	NS	1.01686		0.902416	NS	0.983227	NS
Os12g0464200|mRNA|AK109841|CDS+3'UTR	Hypothetical protein.	mRNA	0.112679	0.028846	0.633898	NS	0.943548		0.664022	NS	0.946624	NS
Os09g0365900|COMBINER_EST|CI557753|0	L-ascorbate oxidase precursor (EC 1.10.3.3) (Ascorbase) (ASO).	COMBINER_EST	1.29774	-0.314811	0.0544645	NS	0.32702	DOWN	0.0165723	*	0.822827	NS
Os07g0658300|mRNA|AK064580|CDS+3'UTR	Pleckstrin-like domain containing protein.	mRNA	0.112274	0.0290258	0.640046	NS	0.94393		0.668771	NS	0.947603	NS
Os03g0802800|mRNA|AK059670|CDS+3'UTR	Hypothetical protein.	mRNA	-0.0591011	0.069175	0.170815	NS	1.09299		0.298723	NS	0.910468	NS
Os01g0167100|mRNA|AK063153|CDS+3'UTR	Hypothetical protein.	mRNA	0.0834472	-0.247143	0.224103	NS	0.795211		0.194611	NS	0.872045	NS
Os03g0828600|COMBINER|CI143867|6	(No Hit)	COMBINER	0.111215	0.0292828	0.65157	NS	0.944791		0.678	NS	0.948895	NS
Os07g0281000|mRNA|AK111689|CDS+3'UTR	Zn-finger, C-x8-C-x5-C-x3-H type domain containing protein.	mRNA	0.0213883	-0.0617037	0.389283	NS	0.944032		0.521852	NS	0.931519	NS
Os08g0165200|COMBINER_EST|Os08g0165200|8	Galactose oxidase, central domain containing protein.	COMBINER_EST	-0.00071907	0.0459805	0.713025	NS	1.0329		0.764551	NS	0.962464	NS
POsControl0001|genome	NONE		-0.0568817	-0.0490091	0.978464	NS	1.00547		0.978197	NS	0.996957	NS
Os10g0502600|mRNA|AK069511|CDS+3'UTR	Cytochrome b5 domain containing protein.	mRNA	-0.0587273	0.0405278	0.406969	NS	1.07122		0.499632	NS	0.931011	NS
Os01g0920000|mRNA|AK060073|CDS+3'UTR	CBS domain containing protein.	mRNA	-0.00516391	0.045476	0.793886	NS	1.03572		0.807749	NS	0.968803	NS
Os05g0191700|COMBINER_EST|CI467183|1	Acid phosphatase (Class B) family protein.	COMBINER_EST	0.213012	0.0227966	0.723276	NS	0.876475		0.686978	NS	0.949879	NS
Os09g0345000|mRNA|AK059121|CDS+3'UTR	Conserved hypothetical protein.	mRNA	-0.0571184	0.0339539	0.0569917	NS	1.06516		0.302855	NS	0.912953	NS
Os01g0106600|mRNA|AK061314|CDS+3'UTR	Chitin-binding lectin 1 precursor (PL-I).	mRNA	-0.152703	0.0906748	0.303347	NS	1.18376		0.291528	NS	0.909371	NS
Os03g0360700|mRNA|AK068764|CDS+3'UTR	Protein-methionine-S-oxide reductase, PilB family.	mRNA	-0.156042	-0.0221817	0.653508	NS	1.09723		0.640965	NS	0.942822	NS
Os01g0301700|mRNA|AK064223|CDS+3'UTR	TPR-like domain containing protein.	mRNA	-0.271727	0.141157	0.187432	NS	1.33134		0.14547	NS	0.861465	NS
Os03g0106300|mRNA|AB158462|CDS+3'UTR	Coiled-coil protein.	mRNA	0.0521145	-0.544605	0.210476	NS	0.661256	DOWN	0.140047	NS	0.858437	NS
Os10g0124000|mRNA|AK121991|CDS+3'UTR	NHP2-like protein 1 (High mobility group-like nuclear protein 2 homolog 1) ([U4/U6.U5] tri-snRNP 15.5 kDa protein) (OTK27) (Fragment).	mRNA	-0.0321662	0.108458	0.340114	NS	1.10238		0.39699	NS	0.929556	NS
Os04g0412300|mRNA|AK121151|CDS+3'UTR	Glycoside hydrolase, family 17 protein.	mRNA	-0.0630041	-0.0236055	0.881233	NS	1.02769		0.881066	NS	0.980227	NS
Os02g0305200|COMBINER|CI155889|6	(No Hit)	COMBINER	0.0275991	0.00448561	0.871582	NS	0.984107		0.89154	NS	0.981909	NS
Os05g0472300|mRNA|AK103712|CDS+3'UTR	Ribonuclease P subunit family protein.	mRNA	-0.00298667	0.0550976	0.458699	NS	1.04108		0.619814	NS	0.940211	NS
Os04g0630900|mRNA|AK067744|CDS+3'UTR	Anthocyanidin reductase.	mRNA	-0.359433	0.0973287	0.152066	NS	1.37246		0.110431	NS	0.857368	NS
Os06g0542200|mRNA|AK058589|CDS+3'UTR	Prephenate dehydrogenase domain containing protein.	mRNA	0.618306	-0.153056	0.126109	NS	0.585864	DOWN	0.068024	NS	0.852734	NS
Os08g0410900|mRNA|AK106713|UTR	Non-protein coding transcript, uncharacterized transcript.	mRNA	-0.177504	-0.0855808	0.887221	NS	1.06579		0.870132	NS	0.978786	NS
Os07g0490100|mRNA|AK072018|CDS+3'UTR	UDP-glucuronosyl/UDP-glucosyltransferase family protein.	mRNA	0.150895	-0.205687	0.549226	NS	0.781013		0.483709	NS	0.930762	NS
Os01g0616100|mRNA|AK058983|CDS+3'UTR	Protein kinase domain containing protein.	mRNA	-0.0298493	0.0394168	0.514816	NS	1.04918		0.617545	NS	0.940115	NS
Os05g0556700|mRNA|AK059663|CDS+3'UTR	Cct2-prov protein.	mRNA	-0.0280848	0.095124	0.468994	NS	1.08915		0.507247	NS	0.931011	NS
Os09g0246100|COMBINER|CI403079|x	(No Hit)	COMBINER	-0.0520161	0.165105	0.381267	NS	1.16241		0.368752	NS	0.929556	NS
Os07g0229200|mRNA|AK058412|CDS+3'UTR	Cyclin-like F-box domain containing protein.	mRNA	-0.0542465	0.0906996	0.281702	NS	1.10569		0.351686	NS	0.929556	NS
Os03g0248600|mRNA|AK073611|CDS+3'UTR	Enolase 2 (EC 4.2.1.11) (2-phosphoglycerate dehydratase 2) (2-phospho- D-glycerate hydro-lyase 2).	mRNA	0.0455441	-0.248219	0.066754	NS	0.815772		0.0804869	NS	0.856565	NS
Os01g0848400|mRNA|AK060936|CDS+3'UTR	Homeobox domain containing protein.	mRNA	0.208315	-0.127167	0.216374	NS	0.792519		0.186941	NS	0.870959	NS
Os08g0476700|COMBINER|CI172808|6	(No Hit)	COMBINER	-0.0997133	0.0785098	0.160763	NS	1.13149		0.226427	NS	0.883681	NS
Os05g0481900|mRNA|AK119626|CDS+3'UTR	Auxin Efflux Carrier family protein.	mRNA	0.131818	-0.181473	0.1089	NS	0.804803		0.107651	NS	0.857368	NS
PZmControl0003|mRNA|X12539|3'UTR	NONE	mRNA	-0.251199	0.0164505	0.360773	NS	1.20385		0.3292	NS	0.927767	NS
Os05g0106100|mRNA|AK063178|CDS+3'UTR	Vacuolar ATP synthase 16 kDa proteolipid subunit (EC 3.6.3.14).	mRNA	0.232677	-0.157177	0.0335162	*	0.763207		0.0347221	*	0.852734	NS
Os05g0426200|mRNA|AK065065|CDS+3'UTR	No apical meristem (NAM) protein domain containing protein.	mRNA	0.125726	-0.10141	0.0998324	NS	0.854329		0.138263	NS	0.858437	NS
Os02g0197900|mRNA|AK059082|CDS+3'UTR	Conserved hypothetical protein.	mRNA	-0.0237005	0.0606132	0.605713	NS	1.06018		0.645012	NS	0.943458	NS
Os10g0507000|mRNA|AK069829|CDS+3'UTR	Conserved hypothetical protein.	mRNA	0.0974743	-0.0405788	0.500823	NS	0.908745		0.516464	NS	0.931011	NS
Os04g0379300|mRNA|AK059313|CDS+3'UTR	Conserved hypothetical protein.	mRNA	0.00678086	0.0590794	0.790189	NS	1.03692		0.803587	NS	0.968426	NS
Os05g0427300|mRNA|AK073321|CDS+3'UTR	RNA-binding region RNP-1 (RNA recognition motif) domain containing protein.	mRNA	-0.00190544	-0.0105994	0.969627	NS	0.993992		0.970986	NS	0.995939	NS
Os02g0317700|mRNA|AK068024|CDS+3'UTR	Conserved hypothetical protein.	mRNA	0.0538251	-0.0645537	0.15056	NS	0.921222		0.303068	NS	0.912953	NS
Os03g0431800|COMBINER_EST|AU094106|7	Hypothetical protein.	COMBINER_EST	-0.160555	0.130799	0.0898373	NS	1.22379		0.0997829	NS	0.857368	NS
Os04g0653200|mRNA|AK073795|CDS+3'UTR	Low affinity calcium transporter CAX2 (Fragment).	mRNA	0.0204554	-0.0599422	0.550234	NS	0.945797		0.616455	NS	0.93999	NS
Os08g0387500|mRNA|AK105106|CDS+3'UTR	Conserved hypothetical protein.	mRNA	-0.124731	0.0296545	0.450626	NS	1.11295		0.464242	NS	0.930258	NS
Os02g0616100|mRNA|AK106204|CDS+3'UTR	Leucine-rich repeat, plant specific containing protein.	mRNA	0.0621498	-0.0560787	0.54341	NS	0.921318		0.565774	NS	0.934849	NS
Os05g0132700|COMBINER_EST|CI562776|3	Typical P-type R2R3 Myb protein (Fragment).	COMBINER_EST	0.247429	-0.221887	0.247992	NS	0.722307		0.185533	NS	0.870959	NS
Os06g0523900|COMBINER_EST|CI270521|6	Hypothetical protein.	COMBINER_EST	-0.0598862	0.0187504	0.288135	NS	1.05602		0.481389	NS	0.930762	NS
Os09g0322000|mRNA|AK102510|CDS+3'UTR	H(+)/hexose cotransporter.	mRNA	0.256966	-0.0754693	0.136571	NS	0.794195		0.124	NS	0.857663	NS
Os01g0191800|mRNA|AK061360|CDS+3'UTR	Serine/threonine-protein kinase 12 (EC 2.7.1.37) (Aurora-B) (Fragment).	mRNA	0.0962305	-0.109667	0.299152	NS	0.866999		0.309582	NS	0.917081	NS
Os02g0833400|mRNA|AK073112|CDS+3'UTR	Conserved hypothetical protein.	mRNA	0.0238063	0.111346	0.615598	NS	1.06256		0.647629	NS	0.943458	NS
PZmControl0001|mRNA|X12538|3'UTR	NONE	mRNA	0.102584	-0.0796847	0.481848	NS	0.881316		0.470619	NS	0.930644	NS
Os04g0262800|COMBINER_EST|Os04g0262800|8	Retrotransposon gag protein family protein.	COMBINER_EST	-0.176844	0.0901228	0.593595	NS	1.20328		0.543716	NS	0.933789	NS
Os06g0257200|mRNA|AK068347|CDS+3'UTR	Signal recognition particle, 9 kDa and 14 kDa protein family protein.	mRNA	-0.101614	0.0295649	0.242976	NS	1.09519		0.343953	NS	0.929556	NS
Os03g0138400|COMBINER|CI469206|x	(No Hit)	COMBINER	-0.0578156	-0.0101957	0.674461	NS	1.03356		0.742851	NS	0.959173	NS
Os02g0700600|mRNA|AK100966|CDS+3'UTR	GAMYB-binding protein.	mRNA	-0.0568919	0.0240598	0.470938	NS	1.05772		0.570382	NS	0.935947	NS
Os05g0135200|COMBINER_EST|CI551260|0	Haem peroxidase, plant/fungal/bacterial family protein.	COMBINER_EST	0.0547769	0.00199604	0.765157	NS	0.964076		0.78653	NS	0.965369	NS
POsControl0021|genome	NONE		0.141818	0.0209346	0.84614	NS	0.919625		0.823281	NS	0.971055	NS
Os02g0726400|mRNA|AK107913|5'UTR+CDS	BSD domain containing protein.	mRNA	0.070919	0.0242828	0.847938	NS	0.968191		0.850271	NS	0.976166	NS
Os03g0841100|mRNA|AK120279|CDS+3'UTR	EGF-like calcium-binding domain containing protein.	mRNA	-0.14419	-0.0252353	0.452919	NS	1.08595		0.500919	NS	0.931011	NS
Os03g0568800|mRNA|AK099276|CDS+3'UTR	Protein kinase domain containing protein.	mRNA	0.396154	-0.141979	0.537448	NS	0.688662		0.452972	NS	0.929783	NS
Os10g0150400|mRNA|AK061529|CDS+3'UTR	Protein of unknown function DUF1210 family protein.	mRNA	0.10718	0.024101	0.622676	NS	0.944041		0.657556	NS	0.945016	NS
Os05g0129300|mRNA|X57325|CDS+3'UTR	Basic/leucine zipper protein.	mRNA	0.179586	-0.160983	0.0692751	NS	0.78973		0.0704398	NS	0.852734	NS
Os08g0305300|mRNA|AK105754|CDS+3'UTR	TPR-like domain containing protein.	mRNA	0.0493481	-0.0798628	0.150215	NS	0.914331		0.282486	NS	0.905692	NS
Os04g0457500|COMBINER_EST|CI372510|4	Gamma-glutamyltranspeptidase family protein.	COMBINER_EST	0.0253201	-0.110216	0.0837418	NS	0.910331		0.219526	NS	0.87971	NS
Os05g0280700|mRNA|AK100616|CDS+3'UTR	Resistance protein candidate (Fragment).	mRNA	1.1703	0.448672	0.624853	NS	0.606414	DOWN	0.543162	NS	0.933789	NS
Os11g0524300|mRNA|AK106093|CDS+3'UTR	Protein of unknown function DUF1001 family protein.	mRNA	-0.0807259	0.102807	0.154311	NS	1.13566		0.216388	NS	0.87776	NS
Os03g0120900|mRNA|AK106367|CDS+3'UTR	AP2 domain containing protein RAP2.8 (Fragment).	mRNA	0.126095	-0.395266	0.0250669	*	0.696714		0.018392	*	0.824977	NS
Os02g0736400|mRNA|AK065229|CDS+3'UTR	Dihydroorotate dehydrogenase family protein.	mRNA	0.00568461	-0.0168321	0.84826	NS	0.984514		0.880378	NS	0.980192	NS
Os07g0649300|COMBINER_EST|Os07g0649300|8	ARM repeat fold domain containing protein.	COMBINER_EST	0.113134	0.0284829	0.628617	NS	0.943012		0.65958	NS	0.945471	NS
Os06g0183900|mRNA|AK109370|CDS+3'UTR	Protein of unknown function DUF602 family protein.	mRNA	0.0584042	-0.0152299	0.409436	NS	0.950241		0.554807	NS	0.934177	NS
Os03g0250200|mRNA|AK068940|CDS+3'UTR	Pathogenicity protein PATH531-like protein.	mRNA	0.200573	-0.111709	0.415168	NS	0.805367		0.363211	NS	0.929556	NS
Os02g0236000|mRNA|D67042|CDS+3'UTR	Aspartate aminotransferase (EC 2.6.1.1) (Fragment).	mRNA	-0.0751607	0.180426	0.0416655	*	1.19382		0.0720348	NS	0.852734	NS
Os02g0250700|mRNA|AK065073|UTR	Non-protein coding transcript, uncharacterized transcript.	mRNA	-0.164401	0.103259	0.30191	NS	1.20385		0.27964	NS	0.904144	NS
Os08g0509100|mRNA|AF095896|CDS+3'UTR	Lipoxygenase, chloroplast precursor (EC 1.13.11.12).	mRNA	-0.0795739	0.0420563	0.751203	NS	1.08796		0.731364	NS	0.957227	NS
Os09g0248000|mRNA|AK100378|CDS+3'UTR	Conserved hypothetical protein.	mRNA	0.177862	-0.0309707	0.594801	NS	0.865237		0.55944	NS	0.934234	NS
Os03g0786100|mRNA|AF022740|CDS+3'UTR	Glycolate oxidase (EC 1.1.3.15) (Fragment).	mRNA	-0.0453262	0.0565045	0.557078	NS	1.07313		0.592188	NS	0.938346	NS
Os11g0429200|mRNA|AK073173|UTR	Non-protein coding transcript, uncharacterized transcript.	mRNA	-0.0502121	0.0356243	0.319637	NS	1.0613		0.478147	NS	0.930762	NS
Os03g0260100|mRNA|AK066143|CDS+3'UTR	Hypothetical protein.	mRNA	0.00846577	0.018133	0.928398	NS	1.00672		0.946053	NS	0.990865	NS
Os01g0726000|mRNA|AK063360|CDS+3'UTR	Conserved hypothetical protein.	mRNA	-0.0209088	0.0518508	0.336752	NS	1.05173		0.522368	NS	0.931923	NS
Os02g0738800|COMBINER_EST|CI161162|6	Hypothetical protein.	COMBINER_EST	0.122016	-0.0715287	0.102395	NS	0.874455		0.164942	NS	0.866745	NS
Os07g0421000|mRNA|AK071522|CDS+3'UTR	Cyclin-like F-box domain containing protein.	mRNA	0.039001	-0.0435889	0.450367	NS	0.944361		0.555867	NS	0.934177	NS
Os02g0272800|mRNA|AK111345|CDS+3'UTR	Hypothetical protein.	mRNA	-0.0917073	0.0747062	0.308495	NS	1.12227		0.347944	NS	0.929556	NS
Os04g0611500|mRNA|AK064469|CDS+3'UTR	RNA-binding region RNP-1 (RNA recognition motif) domain containing protein.	mRNA	-0.113753	0.189534	0.169987	NS	1.23395		0.159695	NS	0.864532	NS
Os01g0730100|mRNA|AK064757|CDS+3'UTR	Cyclin-like F-box domain containing protein.	mRNA	0.219927	-0.515922	0.160835	NS	0.600464	DOWN	0.0925926	NS	0.857368	NS
Os01g0503400|mRNA|AK122122|CDS+3'UTR	Root-specific metal transporter.	mRNA	-0.534298	-0.157954	0.579445	NS	1.29805		0.512559	NS	0.931011	NS
Os03g0266300|mRNA|AK119239|CDS+3'UTR	Heat shock protein Hsp20 domain containing protein.	mRNA	-0.00127745	-0.0278945	0.872475	NS	0.98172		0.886893	NS	0.98124	NS
Os02g0793500|COMBINER_EST|CI440025|6	Cyclin-like F-box domain containing protein.	COMBINER_EST	-0.223582	0.283088	0.0272309	*	1.42077		0.0204546	*	0.824977	NS
Os04g0323500|mRNA|AK061480|CDS+3'UTR	Hypothetical protein.	mRNA	-0.0338452	-0.0377197	0.981142	NS	0.997318		0.983509	NS	0.997758	NS
Os04g0519000|COMBINER|CI138407|6	(No Hit)	COMBINER	-0.206554	0.24376	0.320883	NS	1.36634		0.250684	NS	0.89374	NS
Os07g0260900|COMBINER|CI340059|6	(No Hit)	COMBINER	0.0801318	0.0461254	0.840785	NS	0.976704		0.85764	NS	0.976839	NS
Os05g0125000|mRNA|AK105290|CDS+3'UTR	DNA-binding SAP domain containing protein.	mRNA	0.00752616	0.017046	0.824534	NS	1.00662		0.917438	NS	0.986045	NS
Os02g0806400|mRNA|AK107867|5'UTR+CDS	Conserved hypothetical protein.	mRNA	-0.257195	-0.166405	0.823726	NS	1.06495		0.808219	NS	0.968842	NS
Os07g0298100|mRNA|AK071774|CDS+3'UTR	Conserved hypothetical protein.	mRNA	-0.0420947	0.0458419	0.745109	NS	1.06285		0.741692	NS	0.958977	NS
Os05g0541100|mRNA|AK107193|CDS+3'UTR	IQ calmodulin-binding region domain containing protein.	mRNA	0.0769824	0.088775	0.987663	NS	1.00821		0.98574	NS	0.997758	NS
Os01g0494400|COMBINER|CI274096|6	(No Hit)	COMBINER	-0.21118	0.272861	0.0325618	*	1.39866		0.0252193	*	0.836298	NS
Os07g0632600|mRNA|AK058943|CDS+3'UTR	Heat shock protein DnaJ, N-terminal domain containing protein.	mRNA	-0.170554	0.059227	0.0591433	NS	1.17266		0.100257	NS	0.857368	NS
Os03g0725000|mRNA|AK059294|CDS+3'UTR	Mitochondrial 60S ribosomal protein L6.	mRNA	-0.108605	-0.0257199	0.681473	NS	1.05913		0.697569	NS	0.95149	NS
Os02g0720700|mRNA|AK101764|CDS+3'UTR	Cl- channel, voltage gated family protein.	mRNA	0.296247	-0.0747263	0.182868	NS	0.773261		0.150628	NS	0.863277	NS
Os12g0133800|mRNA|AK059577|CDS+3'UTR	PIN1-like auxin transport protein.	mRNA	0.0410845	0.0777006	0.896379	NS	1.02571		0.894907	NS	0.981909	NS
Os10g0481000|COMBINER_EST|Os10g0481000|8	SANT domain protein SMRTER.	COMBINER_EST	0.0399492	0.138209	0.663864	NS	1.07048		0.671573	NS	0.947676	NS
Os01g0124200|mRNA|AK067257|CDS+3'UTR	Bowman Birk trypsin inhibitor.	mRNA	0.0121841	-0.197879	0.724813	NS	0.8645		0.68511	NS	0.949879	NS
Os03g0673100|COMBINER_EST|Os03g0673100|8	Homeotic protein knotted-1 (TKN1).	COMBINER_EST	-0.0487083	0.0207497	0.674727	NS	1.04932		0.707643	NS	0.952136	NS
Os07g0549600|COMBINER|CI515529|6	(No Hit)	COMBINER	0.099076	-0.239443	0.0795564	NS	0.790853		0.0785615	NS	0.856565	NS
Os05g0387200|mRNA|AK061359|CDS+3'UTR	UDP-sulfoquinovose synthase, chloroplast precursor (EC 3.13.1.1) (Sulfite:UDP-glucose sulfotransferase) (Sulfolipid biosynthesis protein) (SoSQD1).	mRNA	-0.110361	0.0418324	0.252931	NS	1.11126		0.322659	NS	0.925633	NS
Os11g0157100|mRNA|AK120409|CDS+3'UTR	Cyclin domain containing protein.	mRNA	0.0225561	-0.0280495	0.680102	NS	0.965531		0.739829	NS	0.958598	NS
Os07g0655300|mRNA|AK073258|CDS+3'UTR	MATH domain containing protein.	mRNA	-0.0144494	0.0518386	0.454726	NS	1.04702		0.59539	NS	0.938743	NS
Os08g0545500|COMBINER_EST|CI261507|6	DRE-binding protein 1A.	COMBINER_EST	0.0561044	0.0214844	0.829172	NS	0.976289		0.849684	NS	0.976166	NS
Os07g0546700|mRNA|U86017|CDS+3'UTR	Conserved hypothetical protein.	mRNA	-0.0156345	0.0695708	0.585255	NS	1.06084		0.630707	NS	0.941749	NS
Os02g0481700|mRNA|AK120085|CDS+3'UTR	Conserved hypothetical protein.	mRNA	0.0176673	0.00964856	0.950315	NS	0.994457		0.96016	NS	0.99473	NS
Os01g0680600|mRNA|AK060930|CDS+3'UTR	Conserved hypothetical protein.	mRNA	-0.0494606	0.0500259	0.298394	NS	1.07139		0.43444	NS	0.929556	NS
osa-miR395g|Os04|3'seq	miRNA	osa-miR395g Os04 3'seq	0.0630617	0.737494	0.442524	NS	1.59597	UP	0.345829	NS	0.929556	NS
Os06g0546000|mRNA|AK064215|CDS+3'UTR	Hypothetical protein.	mRNA	0.299375	-0.00807214	0.317146	NS	0.80807		0.278194	NS	0.90411	NS
Os03g0627300|mRNA|AK106686|CDS+3'UTR	ATP binding protein-like.	mRNA	-0.00638187	0.165107	0.342643	NS	1.12622		0.368687	NS	0.929556	NS
Os03g0323200|mRNA|AK062262|CDS+3'UTR	CobN/magnesium chelatase family protein.	mRNA	0.220672	0.0577262	0.744259	NS	0.893199		0.713337	NS	0.953579	NS
Os05g0140000|mRNA|AK111588|CDS+3'UTR	Hypothetical protein.	mRNA	-0.339876	-0.00181306	0.414848	NS	1.26406		0.356832	NS	0.929556	NS
Os10g0569500|COMBINER_EST|CI558172|0	Conserved hypothetical protein.	COMBINER_EST	-0.220349	-0.323555	0.841115	NS	0.930962		0.821426	NS	0.970636	NS
Os01g0937300|mRNA|AK106251|CDS	Disease resistance protein family protein.	mRNA	-0.155175	0.0982145	0.0735606	NS	1.192		0.101276	NS	0.857368	NS
Os01g0769100|COMBINER_EST|CI275950|6	Lipoic acid synthetase, mitochondrial precursor (Lip-syn) (Lipoate synthase) (mLIP1).	COMBINER_EST	-0.0577459	0.0948777	0.199779	NS	1.11159		0.28359	NS	0.906736	NS
Os11g0598200|COMBINER|CI395394|x	(No Hit)	COMBINER	-0.100501	0.0820476	0.260555	NS	1.13489		0.297297	NS	0.91015	NS
Os12g0624000|mRNA|AK067757|CDS+3'UTR	Ethylene-responsive methionine synthase (Fragment).	mRNA	0.022182	0.0250425	0.990109	NS	1.00198		0.99046	NS	0.998476	NS
Os05g0389500|mRNA|AK104776|CDS+3'UTR	Endonuclease/exonuclease/phosphatase family protein.	mRNA	-0.0103769	-0.0935705	0.683156	NS	0.943966		0.698463	NS	0.95149	NS
Os07g0670100|COMBINER|CI211665|6	(No Hit)	COMBINER	-0.0107806	-0.0928297	0.67013	NS	0.944715		0.690377	NS	0.950323	NS
Os01g0681600|mRNA|AK067869|CDS+3'UTR	Conserved hypothetical protein.	mRNA	0.189887	-0.216212	0.0452635	*	0.754661		0.0415809	*	0.852734	NS
Os01g0948900|mRNA|AK100894|CDS+3'UTR	Ankyrin repeat containing protein.	mRNA	-0.0248106	0.0264504	0.710342	NS	1.03617		0.755205	NS	0.961474	NS
Os01g0592900|mRNA|AK102072|CDS+3'UTR	Xeroderma pigmentosum group D protein family protein.	mRNA	-0.178942	0.015156	0.164903	NS	1.14401		0.215305	NS	0.877561	NS
Os09g0511000|mRNA|AK061724|CDS+3'UTR	Protein kinase domain containing protein.	mRNA	-0.105846	0.11069	0.154959	NS	1.16194		0.190527	NS	0.871207	NS
Os03g0168500|COMBINER_EST|CI476814|6	Thioredoxin-related domain containing protein.	COMBINER_EST	0.0946786	0.0155225	0.641203	NS	0.946611		0.674337	NS	0.947889	NS
Os12g0143800|mRNA|AB046620|CDS+3'UTR	Meiotic recombination protein DMC1 homolog.	mRNA	-0.661876	0.321589	0.155453	NS	1.97721	UP	0.0796339	NS	0.856565	NS
Os05g0382900|mRNA|AK061728|CDS+3'UTR	Annexin family protein.	mRNA	-0.0176089	0.0295005	0.816907	NS	1.03319		0.827162	NS	0.971656	NS
osa-miR167c|Os03|5'seq	miRNA	osa-miR167c Os03 5'seq	0.118263	0.0827506	0.909629	NS	0.975685		0.906483	NS	0.984049	NS
Os11g0528500|mRNA|AK058434|CDS+3'UTR	Rubredoxin-type Fe(Cys)4 protein family protein.	mRNA	-0.12508	0.109227	0.462589	NS	1.17634		0.429494	NS	0.929556	NS
Os05g0489600|mRNA|D17760|CDS+3'UTR	NTGB1 (Fragment).	mRNA	0.112303	-0.0350552	0.198738	NS	0.902902		0.289636	NS	0.909263	NS
Os03g0579200|COMBINER|CI425537|x	(No Hit)	COMBINER	-0.0719831	0.242841	0.315206	NS	1.24386		0.274247	NS	0.90215	NS
Os11g0659500|mRNA|AK068543|CDS+3'UTR	Acyl-ACP thioesterase.	mRNA	-0.235495	0.0789821	0.0918619	NS	1.24356		0.094113	NS	0.857368	NS
Os02g0719700|mRNA|AK119930|CDS+3'UTR	IQ calmodulin-binding region domain containing protein.	mRNA	0.0438304	0.0168281	0.730517	NS	0.981457		0.819725	NS	0.970636	NS
Os12g0136200|mRNA|AK059978|CDS+3'UTR	RNA-binding region RNP-1 (RNA recognition motif) domain containing protein.	mRNA	-0.102435	0.0367453	0.153046	NS	1.10128		0.268155	NS	0.898682	NS
Os01g0783400|COMBINER_EST|Os01g0783400|8	DNA repair metallo-beta-lactamase domain containing protein.	COMBINER_EST	-0.0100546	-0.100102	0.702946	NS	0.939492		0.70728	NS	0.952136	NS
Os06g0104200|mRNA|AK069423|CDS+3'UTR	No apical meristem (NAM) protein domain containing protein.	mRNA	0.112595	0.0273063	0.624454	NS	0.942596		0.656103	NS	0.944555	NS
Os12g0454800|mRNA|AY572461|CDS+3'UTR	Histidine kinase.	mRNA	0.651104	-0.0586712	0.141192	NS	0.611416	DOWN	0.0806011	NS	0.856565	NS
POsControl0039|art	NONE		0.0585172	-0.0203919	0.662019	NS	0.946773		0.68813	NS	0.949891	NS
Os08g0460600|mRNA|AK103510|CDS+3'UTR	Hypothetical protein.	mRNA	-0.464711	0.474294	0.0467279	*	1.91721	UP	0.0188165	*	0.824977	NS
Os12g0284000|mRNA|AK065992|CDS+3'UTR	Regulator of chromosome condensation/beta-lactamase-inhibitor protein II domain containing protein.	mRNA	-0.0229096	0.021858	0.55243	NS	1.03152		0.697916	NS	0.95149	NS
Os09g0543100|mRNA|AK058661|CDS+3'UTR	Phospholipase D delta (EC 3.1.4.4) (AtPLDdelta) (PLD delta). Splice isoform 2.	mRNA	-0.0159948	0.0795803	0.335184	NS	1.06849		0.464214	NS	0.930258	NS
Os12g0526600|COMBINER_EST|CI387909|4	Cyclin-like F-box domain containing protein.	COMBINER_EST	-0.0791174	0.0693305	0.445107	NS	1.10838		0.465044	NS	0.930278	NS
Os02g0173100|mRNA|AK066680|CDS+3'UTR	Cytochrome P450 family protein.	mRNA	-0.186688	0.164052	0.0242931	*	1.27521		0.0322034	*	0.852734	NS
Os09g0478100|mRNA|AK102766|CDS+3'UTR	Cellulose synthase family protein.	mRNA	-0.124968	0.20061	0.154591	NS	1.25317		0.140342	NS	0.858437	NS
Os12g0572400|mRNA|AB110200|CDS+3'UTR	SC35-like splicing factor SCL30, 30 kD.	mRNA	-0.0482213	0.0484862	0.014173	*	1.06933		0.228833	NS	0.885068	NS
Os01g0706200|COMBINER|CI443961|x	(No Hit)	COMBINER	0.108072	0.0289567	0.668519	NS	0.946638		0.692329	NS	0.950605	NS
Os04g0661600|mRNA|AK058715|CDS+3'UTR	Molybdenum cofactor biosynthesis protein domain containing protein.	mRNA	-0.343165	0.228287	0.0663832	NS	1.48602		0.0412214	*	0.852734	NS
Os01g0214500|mRNA|AK062484|CDS+3'UTR	Conserved hypothetical protein.	mRNA	0.134411	-0.0897295	0.50618	NS	0.856105		0.47262	NS	0.930762	NS
Os07g0520400|COMBINER_EST|CI270136|6	Arabidopsis thaliana protein of unknown function DUF813 family protein.	COMBINER_EST	-0.0147703	-0.0045917	0.874377	NS	1.00708		0.925506	NS	0.987192	NS
Os05g0160300|COMBINER_EST|CI561152|0	Plant lipid transfer protein/Par allergen family protein.	COMBINER_EST	0.3918	-0.119509	0.0401513	*	0.701585		0.0284431	*	0.842258	NS
Os02g0175000|mRNA|AJ491818|CDS+3'UTR	Cation transporter family protein.	mRNA	-0.123926	0.173643	0.346728	NS	1.22907		0.306655	NS	0.914963	NS
Os03g0276500|mRNA|AK099275|CDS+3'UTR	Heat shock protein 70.	mRNA	0.489539	-0.334384	0.0172553	*	0.564904	DOWN	0.00731583	**	0.755973	NS
Os12g0586600|mRNA|AK100436|5'UTR+CDS	Plasma membrane Ca2+-ATPase.	mRNA	0.0129344	0.0425763	0.866232	NS	1.02076		0.879137	NS	0.980192	NS
Os07g0676900|mRNA|AK072862|CDS+3'UTR	Peroxidase (EC 1.11.1.7).	mRNA	0.149992	0.09798	0.913479	NS	0.96459		0.90403	NS	0.983648	NS
Os03g0758400|mRNA|AK111573|CDS+3'UTR	Ankyrin repeat containing protein.	mRNA	-0.126619	0.021584	0.227947	NS	1.10819		0.309568	NS	0.917081	NS
Os02g0105100|mRNA|AK106550|CDS+3'UTR	Hypothetical protein.	mRNA	0.0861866	-0.0819242	0.142718	NS	0.890007		0.222982	NS	0.881075	NS
osa-miR440|Os11|3'seq	miRNA	osa-miR440 Os11 3'seq	0.165044	-0.000530245	0.398409	NS	0.891574		0.4152	NS	0.929556	NS
Os07g0601100|mRNA|AK062499|CDS+3'UTR	NADPH HC toxin reductase (Fragment).	mRNA	0.04444	0.0293937	0.935008	NS	0.989625		0.940925	NS	0.98969	NS
Os03g0762400|mRNA|AK071181|CDS+3'UTR	Peroxidase precursor (EC 1.11.1.7).	mRNA	1.09606	-0.640913	0.0375835	*	0.299999	DOWN	0.00985921	**	0.80341	NS
Os10g0136200|mRNA|AK106351|CDS+3'UTR	Cyclin-like F-box domain containing protein.	mRNA	0.119009	0.0361418	0.693916	NS	0.94418		0.706441	NS	0.952136	NS
Os12g0277500|mRNA|AK119223|CDS+3'UTR	RuBisCO subunit binding-protein alpha subunit, chloroplast precursor (60 kDa chaperonin alpha subunit) (CPN-60 alpha) (Fragment).	mRNA	-0.0841398	0.102953	0.401108	NS	1.13847		0.401878	NS	0.929556	NS
Os02g0469600|mRNA|AK098908|CDS+3'UTR	Cysteine proteinase 1 precursor (EC 3.4.22.-).	mRNA	-0.032063	0.0746725	0.429533	NS	1.07679		0.501694	NS	0.931011	NS
Os05g0215000|mRNA|AK104171|CDS+3'UTR	BURP domain containing protein.	mRNA	0.0250036	0.108985	0.84076	NS	1.05994		0.826116	NS	0.97141	NS
Os05g0108600|mRNA|AY335487|CDS+3'UTR	Cysteine proteinase.	mRNA	-0.0103476	0.26526	0.45725	NS	1.2105		0.410949	NS	0.929556	NS
Os09g0570900|mRNA|AK071292|CDS+3'UTR	Amino acid-binding ACT domain containing protein.	mRNA	-0.0780807	0.0843835	0.305039	NS	1.1192		0.349142	NS	0.929556	NS
Os09g0555500|mRNA|AY078162|CDS+3'UTR	Phytoene synthase (Fragment).	mRNA	0.0110166	0.0746307	0.849789	NS	1.04508		0.841772	NS	0.97477	NS
Os02g0246600|mRNA|AK121483|CDS+3'UTR	Conserved hypothetical protein.	mRNA	0.0269656	0.0160613	0.857641	NS	0.99247		0.917918	NS	0.986204	NS
Os06g0542300|COMBINER_EST|CI551130|0	Heavy metal transport/detoxification protein domain containing protein.	COMBINER_EST	0.764488	-0.292446	0.134832	NS	0.480652	DOWN	0.0648162	NS	0.852734	NS
Os10g0371400|COMBINER|CI396069|6	(No Hit)	COMBINER	0.0427463	-0.0242836	0.736133	NS	0.954601		0.751292	NS	0.960687	NS
Os02g0611200|mRNA|AJ251899|CDS+3'UTR	S-adenosylmethionine decarboxylase family protein.	mRNA	-0.175287	0.00395441	0.513038	NS	1.13229		0.498615	NS	0.931011	NS
Os08g0435900|mRNA|AK060222|CDS+3'UTR	Lhca4 protein,Type 4 protein of light-harvesting complex of photosystem I precursor (Fragment).	mRNA	-0.0231032	0.0487721	0.71979	NS	1.05108		0.735149	NS	0.95816	NS
Os08g0112900|mRNA|AK069672|CDS+3'UTR	Lipolytic enzyme, G-D-S-L family protein.	mRNA	0.0536389	-0.014312	0.727579	NS	0.953992		0.744396	NS	0.959288	NS
Os12g0502200|mRNA|AK064923|CDS+3'UTR	Single-stranded nucleic acid binding protein.	mRNA	0.0616438	-0.0831919	0.474146	NS	0.904482		0.490395	NS	0.930762	NS
Os11g0312400|mRNA|D10335|CDS+3'UTR	Adenylate kinase B (EC 2.7.4.3) (ATP-AMP transphosphorylase).	mRNA	-0.0864136	0.108505	0.40662	NS	1.14466		0.401432	NS	0.929556	NS
Os11g0673100|mRNA|AK104131|CDS+3'UTR	Conserved hypothetical protein.	mRNA	0.126673	-0.0780597	0.0622039	NS	0.867699		0.119309	NS	0.857532	NS
Os02g0226300|COMBINER_EST|CI511260|1	Mitochondrial substrate carrier family protein.	COMBINER_EST	0.0091021	0.00307536	0.981838	NS	0.995831		0.981953	NS	0.99769	NS
Os06g0702600|mRNA|AB071296|CDS	Auxin response factor 2.	mRNA	0.0480866	0.0277803	0.892585	NS	0.986023		0.90792	NS	0.984506	NS
Os11g0210200|COMBINER_EST|Os11g0210200|8	Hypothetical protein.	COMBINER_EST	0.0582516	-0.0129204	0.701624	NS	0.951864		0.723447	NS	0.955516	NS
Os09g0508900|mRNA|AK066022|CDS+3'UTR	Mitochondrial substrate carrier family protein.	mRNA	-0.0136805	0.0282445	0.763868	NS	1.02949		0.800632	NS	0.968418	NS
Os02g0115900|mRNA|AK066006|CDS+3'UTR	Endosperm lumenal binding protein.	mRNA	0.371757	-0.135684	0.203648	NS	0.703469		0.143903	NS	0.860524	NS
Os03g0214400|mRNA|AK067931|CDS+3'UTR	Conserved hypothetical protein.	mRNA	0.224697	-0.117887	0.020149	*	0.788627		0.0295046	*	0.847799	NS
Os03g0146600|mRNA|AK062333|CDS+3'UTR	Hypothetical protein.	mRNA	0.0945832	0.0414499	0.806091	NS	0.963841		0.81382	NS	0.970139	NS
Os12g0463300|COMBINER|CI405888|6	(No Hit)	COMBINER	-0.00450349	0.0423682	0.81865	NS	1.03302		0.828584	NS	0.971998	NS
Os12g0496000|COMBINER|CI550886|6	(No Hit)	COMBINER	0.124011	-0.0472815	0.202947	NS	0.888047		0.264879	NS	0.897699	NS
Os12g0561200|mRNA|AK110847|CDS+3'UTR	PAPA-1-like conserved region domain containing protein.	mRNA	0.0683103	0.016649	0.510155	NS	0.964825		0.660152	NS	0.945633	NS
Os02g0227700|COMBINER_EST|CI551769|0	Protein kinase domain containing protein.	COMBINER_EST	0.526334	-0.193999	0.0214907	*	0.606957	DOWN	0.0105902	*	0.809768	NS
Os11g0513500|mRNA|AY224562|CDS	Hypothetical protein.	mRNA	-0.126485	-0.075794	0.872219	NS	1.03576		0.867314	NS	0.978671	NS
Os12g0256900|mRNA|AK064488|CDS+3'UTR	TPR-like domain containing protein.	mRNA	-0.136087	0.0269005	0.218427	NS	1.1196		0.285039	NS	0.906736	NS
Os09g0567600|mRNA|AK106807|CDS+3'UTR	Hypothetical protein.	mRNA	-0.0064894	0.042997	0.850716	NS	1.0349		0.850415	NS	0.976166	NS
Os06g0254300|mRNA|AK066241|CDS+3'UTR	Caleosin related family protein.	mRNA	-0.0373666	-0.0847318	0.845192	NS	0.967702		0.847621	NS	0.976166	NS
osa-miR160c|Os08|5'seq	miRNA	osa-miR160c Os08 5'seq	0.10751	-0.145568	0.625043	NS	0.839105		0.577669	NS	0.937244	NS
Os05g0506800|COMBINER|CI434600|x	(No Hit)	COMBINER	-0.214815	0.119987	0.449919	NS	1.2612		0.389722	NS	0.929556	NS
Os08g0537200|mRNA|AK108234|UTR	Non-protein coding transcript, unclassifiable transcript.	mRNA	0.0794749	-0.00251317	0.625915	NS	0.944755		0.660878	NS	0.945633	NS
Os12g0211400|COMBINER_EST|Os12g0211400|8	HhH-GPD family protein.	COMBINER_EST	0.00205481	0.211086	0.355843	NS	1.15591		0.35274	NS	0.929556	NS
Os06g0293500|mRNA|AK110449|CDS+3'UTR	Hypothetical protein.	mRNA	0.595489	-0.697384	0.034098	*	0.408138	DOWN	0.0103477	*	0.809768	NS
Os03g0144300|mRNA|AK073950|CDS+3'UTR	Exostosin-like family protein.	mRNA	0.0625093	0.220996	0.721002	NS	1.11612		0.691976	NS	0.950605	NS
Os02g0145600|mRNA|AK100547|CDS+3'UTR	Hypothetical protein.	mRNA	-0.161443	0.185198	0.142541	NS	1.2716		0.124833	NS	0.857732	NS
Os06g0343100|mRNA|AK100422|CDS+3'UTR	ATP-dependent helicase DHX8 (RNA helicase HRH1) (DEAH-box protein 8).	mRNA	0.0212648	-0.061257	0.118836	NS	0.944405		0.3782	NS	0.929556	NS
Os01g0764900|mRNA|AK066328|CDS+3'UTR	Formamidase-like protein.	mRNA	0.057585	-0.0329666	0.629215	NS	0.939164		0.65362	NS	0.944555	NS
Os10g0136100|mRNA|AK073424|CDS+3'UTR	NBS-LRR type resistance protein (Fragment).	mRNA	-0.0180291	-0.0615419	0.461132	NS	0.97029		0.671249	NS	0.947676	NS
Os08g0433400|mRNA|AJ495796|CDS+3'UTR	Myb, DNA-binding domain containing protein.	mRNA	-0.293183	0.199037	0.174573	NS	1.40661		0.122981	NS	0.857532	NS
Os02g0152000|COMBINER_EST|CB656445|7	Hypothetical protein.	COMBINER_EST	-0.0974983	-0.018001	0.823644	NS	1.05665		0.812145	NS	0.969721	NS
Os01g0576100|COMBINER_EST|Os01g0576100|8	Oryza longistaminata transcriptional activator Rb homolog (Fragment).	COMBINER_EST	-0.191666	0.134104	0.618591	NS	1.25333		0.55978	NS	0.934234	NS
Os03g0270000|mRNA|AK106069|CDS+3'UTR	Protein of unknown function DUF296 domain containing protein.	mRNA	0.11277	0.026367	0.61442	NS	0.941868		0.648154	NS	0.943458	NS
Os07g0668900|mRNA|AK067054|CDS+3'UTR	Serine/threonine-protein kinase PBS1 (EC 2.7.1.37) (AvrPphB susceptible protein 1).	mRNA	0.0918241	-0.0252917	0.220516	NS	0.922029		0.352726	NS	0.929556	NS
Os04g0616400|mRNA|AK099657|CDS+3'UTR	Receptor-like serine/threonine kinase.	mRNA	-0.234788	0.107135	0.186736	NS	1.26745		0.161064	NS	0.864532	NS
Os04g0565200|mRNA|AK111866|CDS+3'UTR	Cis-zeatin O-glucosyltransferase.	mRNA	-0.133596	0.140572	0.547392	NS	1.2093		0.496721	NS	0.931011	NS
Os02g0697500|mRNA|AK105891|CDS+3'UTR	DYW10 protein (Fragment).	mRNA	0.104383	-0.0946295	0.491175	NS	0.871146		0.469843	NS	0.930571	NS
Os01g0922800|mRNA|AB003327|CDS+3'UTR	MADS-box protein PTM5.	mRNA	0.0123005	-0.0824709	0.32219	NS	0.936421		0.458405	NS	0.929998	NS
Os05g0445100|mRNA|AK105264|CDS+3'UTR	Cytochrome P450 family protein.	mRNA	0.237492	-0.0151435	0.566849	NS	0.839361		0.520807	NS	0.931108	NS
Os05g0183300|COMBINER_EST|CI341631|6	Seven transmembrane protein Mlo6.	COMBINER_EST	0.114732	-0.0516412	0.667002	NS	0.89108		0.639517	NS	0.942673	NS
Os02g0137200|mRNA|AK099849|CDS+3'UTR	50S ribosomal protein L3-1, chloroplast precursor.	mRNA	-0.0986104	0.0350783	0.348463	NS	1.0971		0.410927	NS	0.929556	NS
Os03g0293000|mRNA|AK063376|CDS+3'UTR	Hypothetical protein.	mRNA	0.427328	-0.112547	0.0851985	NS	0.68783		0.0552659	NS	0.852734	NS
Os05g0422300|mRNA|AK111886|CDS+3'UTR	Protein kinase domain containing protein.	mRNA	0.0762337	-0.0966068	0.154992	NS	0.887094		0.227398	NS	0.884549	NS
Os01g0743500|mRNA|AY444338|CDS+3'UTR	NADP-dependent malic enzyme (EC 1.1.1.40) (NADP-ME).	mRNA	-0.0973828	0.260363	0.323736	NS	1.28142		0.270273	NS	0.900016	NS
Os05g0402700|mRNA|AK061050|CDS+3'UTR	Aldolase C-1.	mRNA	0.161665	-0.0680735	0.239607	NS	0.852789		0.24818	NS	0.893334	NS
Os05g0296800|mRNA|AK108441|CDS+3'UTR	Hypothetical protein.	mRNA	0.0830547	-0.132784	0.714647	NS	0.861045		0.674069	NS	0.947889	NS
Os01g0952200|mRNA|AK122134|CDS+3'UTR	Cyclin-like F-box domain containing protein.	mRNA	-0.0820193	0.05656	0.34034	NS	1.10082		0.399533	NS	0.929556	NS
Os06g0690700|mRNA|AK058451|CDS+3'UTR	Potential cadmium/zinc-transporting ATPase HMA1 (EC 3.6.3.3) (EC 3.6.3.5).	mRNA	-0.28223	0.102023	0.0130661	*	1.30518		0.0181832	*	0.824977	NS
Os08g0132100|COMBINER_EST|Os08g0132100|8	Conserved hypothetical protein.	COMBINER_EST	-0.0234358	0.0220277	0.823749	NS	1.03201		0.833575	NS	0.972774	NS
Os09g0305300|mRNA|AK105016|CDS+3'UTR	Plant protein of unknown function family protein.	mRNA	-0.0424263	0.162632	0.35356	NS	1.15273		0.353328	NS	0.929556	NS
Os01g0788800|mRNA|AK121338|CDS+3'UTR	Homeobox domain containing protein.	mRNA	-0.0830951	0.0156848	0.510881	NS	1.07087		0.565294	NS	0.934849	NS
Os02g0135600|mRNA|AK069843|CDS+3'UTR	Conserved hypothetical protein.	mRNA	-0.0463636	0.0243888	0.192797	NS	1.05026		0.461334	NS	0.929998	NS
Os01g0115300|mRNA|AK107581|UTR	Non-protein coding transcript, uncharacterized transcript.	mRNA	0.0989153	0.0317466	0.72186	NS	0.954509		0.741308	NS	0.958922	NS
Os05g0529900|COMBINER_EST|AU075410|7	Eukaryotic protein of unknown function DUF284 family protein.	COMBINER_EST	0.007514	0.102715	0.71529	NS	1.06821		0.713328	NS	0.953579	NS
Os01g0377000|COMBINER_EST|CI545010|0	Cytochrome P450 family protein.	COMBINER_EST	0.333243	-0.0686226	0.625788	NS	0.756879		0.559618	NS	0.934234	NS
Os04g0283900|mRNA|AK065012|CDS+3'UTR	Conserved hypothetical protein.	mRNA	-0.0525339	0.0351846	0.222031	NS	1.06269		0.420461	NS	0.929556	NS
Os02g0534400|mRNA|AY342319|CDS	Cell wall invertase (EC 3.2.1.26).	mRNA	0.228766	-0.0299497	0.392559	NS	0.835832		0.359808	NS	0.929556	NS
Os06g0167200|mRNA|AK100240|CDS+3'UTR	Zn-finger, RING domain containing protein.	mRNA	-0.0780474	0.0302327	0.57486	NS	1.07794		0.597976	NS	0.93899	NS
Os02g0184100|mRNA|AK073734|CDS+3'UTR	Conserved hypothetical protein.	mRNA	-0.0692365	-0.012136	0.668185	NS	1.04037		0.721913	NS	0.9552	NS
Os10g0571900|COMBINER_EST|Os10g0571900|8	RmlC-like cupin family protein.	COMBINER_EST	-0.12489	-0.00967073	0.768115	NS	1.08314		0.748979	NS	0.96038	NS
Os01g0706000|mRNA|AK059936|CDS+3'UTR	RNA polymerase II transcriptional coactivator KELP.	mRNA	-0.00729299	0.0568132	0.520647	NS	1.04544		0.631737	NS	0.942061	NS
Os06g0121800|COMBINER_EST|CI141089|6	Peptidase aspartic family protein.	COMBINER_EST	0.0829728	0.0432336	0.830371	NS	0.972831		0.844038	NS	0.975295	NS
osa-miR531|Os11|3'seq	miRNA	osa-miR531 Os11 3'seq	-0.0136344	0.217852	0.522892	NS	1.17404		0.485413	NS	0.930762	NS
Os02g0125800|mRNA|AK121932|CDS+3'UTR	Transcription factor Tfb4 family protein.	mRNA	-0.0583297	-0.00988555	0.690464	NS	1.03415		0.749345	NS	0.96038	NS
Os01g0363300|mRNA|AK059622|CDS+3'UTR	Protein of unknown function DUF588 family protein.	mRNA	0.000976323	0.0217595	0.903267	NS	1.01451		0.913734	NS	0.985427	NS
Os04g0588800|COMBINER|CI155889|6	(No Hit)	COMBINER	0.0205162	-0.0193775	0.752473	NS	0.972727		0.798034	NS	0.96801	NS
Os07g0249200|mRNA|AK102619|CDS+3'UTR	Vesicle-associated membrane protein 724 (AtVAMP724) (SYBL1-like protein).	mRNA	0.0551426	-0.0498574	0.59637	NS	0.929805		0.616462	NS	0.93999	NS
Os08g0519100|mRNA|AK063287|CDS+3'UTR	Plant-specific FAD-dependent oxidoreductase family protein.	mRNA	0.905266	-0.0640807	0.161739	NS	0.510737	DOWN	0.0842138	NS	0.856565	NS
Os01g0189700|mRNA|AK071329|CDS+3'UTR	Hypothetical protein.	mRNA	-0.267212	0.253412	0.0673435	NS	1.43458		0.0453304	*	0.852734	NS
Os03g0142800|mRNA|AK064325|CDS+3'UTR	MRP-like ABC transporter.	mRNA	0.0506718	-0.103652	0.509304	NS	0.898554		0.510634	NS	0.931011	NS
Os11g0591200|mRNA|AK120567|CDS+3'UTR	Beta-ketoacyl-CoA-synthase.	mRNA	-0.247178	0.030267	0.124036	NS	1.21205		0.132957	NS	0.858437	NS
Os03g0822200|mRNA|AK104151|CDS+3'UTR	Conserved hypothetical protein.	mRNA	-0.0473928	0.106963	0.408456	NS	1.11292		0.432053	NS	0.929556	NS
Os01g0120400|mRNA|AK067022|CDS+3'UTR	Alanyl-transfer RNA synthetase family protein.	mRNA	-0.107333	-0.0482416	0.712691	NS	1.04181		0.744916	NS	0.959288	NS
Os08g0235600|COMBINER_EST|Os08g0235600|8	Disease resistance protein family protein.	COMBINER_EST	-0.297116	0.105531	0.304733	NS	1.32193		0.244643	NS	0.891032	NS
Os02g0265900|mRNA|AK072628|CDS+3'UTR	Reticulon family protein.	mRNA	-0.0619838	-0.058147	0.979894	NS	1.00266		0.982775	NS	0.997699	NS
Os06g0289900|COMBINER_EST|CI000741|0	UDP-glucuronosyl/UDP-glucosyltransferase family protein.	COMBINER_EST	-0.239876	0.289545	0.316669	NS	1.44335		0.236988	NS	0.888999	NS
Os04g0652600|mRNA|AK107489|CDS+3'UTR	TPR repeat containing protein.	mRNA	-0.0810158	0.334929	0.467251	NS	1.33417		0.39275	NS	0.929556	NS
Os04g0455900|mRNA|AK063763|CDS+3'UTR	Conserved hypothetical protein.	mRNA	0.162874	-0.027355	0.185332	NS	0.876466		0.234249	NS	0.888565	NS
Os12g0632700|mRNA|AK065955|CDS+3'UTR	Malate dehydrogenase, glyoxysomal precursor (EC 1.1.1.37).	mRNA	0.0953946	-0.248045	0.182768	NS	0.78816		0.157426	NS	0.864532	NS
Os05g0154800|mRNA|AK102716|CDS+3'UTR	U2 small nuclear ribonucleoprotein B.	mRNA	-0.0208356	0.010093	0.684031	NS	1.02167		0.790856	NS	0.966498	NS
Os04g0477500|mRNA|AK067372|CDS+3'UTR	Glycosyl transferase, family 17 protein.	mRNA	-0.0962831	-0.102438	0.992511	NS	0.995743		0.99143	NS	0.998743	NS
Os06g0292100|COMBINER_EST|Os06g0292100|8	Embryogenesis transmembrane protein.	COMBINER_EST	0.145895	0.0233219	0.758106	NS	0.918548		0.737324	NS	0.958392	NS
Os03g0122600|mRNA|AY332476|CDS+3'UTR	MADS box protein 1 (M5 protein).	mRNA	-0.353259	0.0570784	0.112873	NS	1.329		0.0889639	NS	0.857064	NS
Os04g0408600|mRNA|AK121434|CDS+3'UTR	Protein of unknown function DUF662 family protein.	mRNA	0.0559635	-0.0210114	0.659819	NS	0.948043		0.688841	NS	0.950093	NS
Os05g0530400|mRNA|AB050098|CDS+3'UTR	Heat shock factor protein 1 (HSF 1) (Heat shock transcription factor 1) (HSTF 1).	mRNA	0.175238	-0.0683792	0.445097	NS	0.844625		0.410654	NS	0.929556	NS
Os03g0815100|mRNA|AK067690|CDS+3'UTR	OsNAC6 protein.	mRNA	0.253638	-0.161378	0.0257706	*	0.750011		0.0257999	*	0.836298	NS
Os07g0502000|COMBINER_EST|CI479716|6	Hypothetical protein.	COMBINER_EST	-0.198482	0.266146	0.247637	NS	1.37996		0.185923	NS	0.870959	NS
Os04g0309100|mRNA|AK069240|CDS+3'UTR	NAD(P)H-quinone oxidoreductase chain 2, chloroplast (EC 1.6.5.-) (NAD(P)H dehydrogenase, chain 2) (NADH-plastoquinone oxidoreductase chain 2).	mRNA	0.139542	0.154255	0.970434	NS	1.01025		0.968475	NS	0.995821	NS
Os02g0223200|mRNA|AK100220|CDS+3'UTR	GTP cyclohydrolase II/3,4-dihydroxy-2-butanone-4-phosphate synthase- like protein (Fragment).	mRNA	0.21367	-0.0911003	0.0442994	*	0.809571		0.0588064	NS	0.852734	NS
Os03g0440900|mRNA|AK061730|CDS+3'UTR	LRR protein.	mRNA	0.121628	-0.146277	0.31238	NS	0.830525		0.288054	NS	0.909083	NS
Os02g0742900|mRNA|AK064545|5'UTR+CDS	Kinesin-like protein.	mRNA	0.189052	-0.280467	0.156123	NS	0.722205		0.111729	NS	0.857368	NS
Os05g0589700|mRNA|AK068031|CDS+3'UTR	Dual-specific kinase DSK1.	mRNA	-0.0727549	-0.0437202	0.801667	NS	1.02033		0.844124	NS	0.975295	NS
Os09g0467400|mRNA|AK061667|CDS+3'UTR	Protein of unknown function DUF250 domain containing protein.	mRNA	-0.00454474	0.0342879	0.799452	NS	1.02728		0.82579	NS	0.971334	NS
Os04g0677100|COMBINER_EST|CI201966|6	Peptidase A1, pepsin family protein.	COMBINER_EST	-0.0995214	0.346277	0.146302	NS	1.36207		0.107703	NS	0.857368	NS
Os07g0568000|mRNA|AK073639|CDS+3'UTR	Conserved hypothetical protein.	mRNA	0.0262839	-0.106848	0.266924	NS	0.91185		0.357091	NS	0.929556	NS
Os09g0503400|mRNA|AK099796|CDS+3'UTR	Leucyl-tRNA synthetase archae/euk cytosolic, class Ia family protein.	mRNA	-0.0222518	-0.00198221	0.885918	NS	1.01415		0.904107	NS	0.983666	NS
Os04g0692600|mRNA|AK105888|CDS+3'UTR	Conserved hypothetical protein.	mRNA	-0.05457	0.254007	0.307562	NS	1.23849		0.269664	NS	0.899516	NS
Os01g0204000|mRNA|AK101572|CDS+3'UTR	Conserved hypothetical protein.	mRNA	-0.00785041	-0.0544515	0.418507	NS	0.968215		0.645155	NS	0.943458	NS
Os01g0835900|COMBINER_EST|C98314|6	histone H4 [Oryza sativa (japonica cultivar-group)].	COMBINER_EST	-0.0161145	-0.0506382	0.837933	NS	0.976354		0.855211	NS	0.976338	NS
Os10g0363700|COMBINER_EST|CI514936|6	Conserved hypothetical protein.	COMBINER_EST	0.0430305	-0.0382242	0.487981	NS	0.945235		0.579219	NS	0.937606	NS
Os05g0405900|mRNA|AK061891|CDS+3'UTR	WD40-like domain containing protein.	mRNA	-0.016768	-0.0859137	0.611296	NS	0.953202		0.669808	NS	0.947638	NS
Os10g0407000|mRNA|AK101494|CDS+3'UTR	Pectinesterase family protein.	mRNA	-0.170549	0.0520787	0.0639719	NS	1.16686		0.108819	NS	0.857368	NS
Os03g0178200|mRNA|AK106024|CDS+3'UTR	Protein of unknown function YGGT family protein.	mRNA	-0.0575123	0.0926504	0.463446	NS	1.10969		0.477807	NS	0.930762	NS
Os07g0194800|mRNA|AK101244|CDS+3'UTR	Conserved hypothetical protein.	mRNA	0.320285	-0.103466	0.123749	NS	0.745484		0.0946001	NS	0.857368	NS
Os03g0833900|mRNA|AK104068|CDS+3'UTR	Cytidine/deoxycytidylate deaminase family protein.	mRNA	0.11014	-0.033246	0.218004	NS	0.905391		0.308862	NS	0.916881	NS
Os11g0460800|mRNA|AK066902|CDS+3'UTR	Peptidase S10, serine carboxypeptidase family protein.	mRNA	0.0788054	-0.132537	0.1999	NS	0.863733		0.229222	NS	0.885068	NS
Os08g0425800|mRNA|AK061339|CDS+3'UTR	Conserved hypothetical protein.	mRNA	0.049149	0.00716472	0.518891	NS	0.971318		0.695686	NS	0.95149	NS
Os05g0268500|mRNA|AK064671|CDS+3'UTR	Serine carboxypeptidase II-2 precursor (EC 3.4.16.6) (CP-MII.2) (Fragment).	mRNA	0.103569	-0.0425692	0.351912	NS	0.903666		0.399063	NS	0.929556	NS
Os06g0221100|mRNA|AK102978|CDS+3'UTR	TLDc domain containing protein.	mRNA	0.0259597	-0.0500975	0.435768	NS	0.948647		0.562162	NS	0.934248	NS
Os04g0429800|mRNA|AK099191|CDS+3'UTR	Nicotinate phosphoribosyltransferase and related family protein.	mRNA	0.0376415	0.0245893	0.93398	NS	0.990994		0.9428	NS	0.990047	NS
Os12g0527900|mRNA|AK099985|CDS+3'UTR	TPR-like domain containing protein.	mRNA	0.0730226	-0.061048	0.309016	NS	0.911257		0.383913	NS	0.929556	NS
Os06g0168000|mRNA|AK059250|CDS+3'UTR	Glutathione S-transferase, C-terminal-like domain containing protein.	mRNA	-0.0584829	0.0528507	0.372488	NS	1.08023		0.457987	NS	0.929998	NS
Os11g0639300|mRNA|AK102044|CDS+3'UTR	Protein of unknown function DUF594 family protein.	mRNA	-0.392369	0.0100172	0.255319	NS	1.32169		0.203047	NS	0.874349	NS
Os12g0135200|COMBINER|CI517270|5	(No Hit)	COMBINER	-0.134622	-0.0080949	0.607832	NS	1.09166		0.608218	NS	0.939871	NS
Os08g0187900|COMBINER_EST|Os08g0187900|8	Conserved hypothetical protein.	COMBINER_EST	-0.347729	0.0963056	0.101447	NS	1.3604		0.0760306	NS	0.854226	NS
Os03g0192700|mRNA|AB012107|CDS+3'UTR	Myo-inositol-1-phosphate synthase.	mRNA	0.0272057	-0.0273523	0.737474	NS	0.962889		0.766416	NS	0.962695	NS
Os11g0682000|COMBINER|CI468703|x	(No Hit)	COMBINER	-0.161061	-0.0283961	0.634113	NS	1.09632		0.625324	NS	0.941047	NS
Os03g0441000|mRNA|AK120625|CDS+3'UTR	Transcription initiation factor TFIID component TAF4 domain containing protein.	mRNA	-0.0329721	-0.0175161	0.903448	NS	1.01077		0.922202	NS	0.98679	NS
Os10g0540200|mRNA|AK106808|CDS+3'UTR	Conserved hypothetical protein.	mRNA	0.123396	-0.104624	0.51805	NS	0.853806		0.482097	NS	0.930762	NS
Os03g0563300|mRNA|AK070720|CDS+3'UTR	Magnesium-chelatase subunit chlI, chloroplast precursor (EC 6.6.1.1) (Mg-protoporphyrin IX chelatase) (Protein CS/CH-42).	mRNA	-0.0716222	0.0492636	0.566075	NS	1.0874		0.580117	NS	0.937886	NS
Os10g0578800|mRNA|AK065615|CDS+3'UTR	LrgB-like protein family protein.	mRNA	0.311004	-0.138978	0.326146	NS	0.732052		0.255344	NS	0.895038	NS
Os03g0183000|mRNA|AK060929|CDS+3'UTR	AP2 domain containing protein RAP2.6 (Fragment).	mRNA	-0.406455	0.236387	0.02063	*	1.5614	UP	0.0116671	*	0.816168	NS
Os02g0104400|COMBINER_EST|CB645227|7	Hypothetical protein.	COMBINER_EST	0.135031	-0.242735	0.435962	NS	0.769628		0.368677	NS	0.929556	NS
Os03g0424800|mRNA|D29730|5'UTR+CDS	40S ribosomal protein S19-3.	mRNA	0.0166221	0.197183	0.396474	NS	1.13332		0.402604	NS	0.929556	NS
Os05g0380300|mRNA|AK120094|CDS+3'UTR	NBS-LRR protein (Fragment).	mRNA	-0.282243	0.168271	0.0619029	NS	1.36653		0.0480629	*	0.852734	NS
Os11g0183700|mRNA|AK066941|CDS+3'UTR	SWIRM domain containing protein.	mRNA	0.0232675	-0.0950477	0.250574	NS	0.921263		0.369699	NS	0.929556	NS
Os09g0452700|COMBINER_EST|C97117|6	Ubiquitin domain containing protein.	COMBINER_EST	0.0895965	0.0365305	0.777038	NS	0.963886		0.793931	NS	0.967074	NS
Os06g0142400|COMBINER_EST|CI050172|0	Early nodulin 93 ENOD93 protein family protein.	COMBINER_EST	-0.113796	0.283468	0.441479	NS	1.31701		0.370687	NS	0.929556	NS
Os06g0107800|mRNA|AK062921|CDS+3'UTR	RAV-like protein.	mRNA	-0.092731	-0.175916	0.839664	NS	0.943971		0.825361	NS	0.971302	NS
Os02g0298100|mRNA|AK099932|CDS+3'UTR	Conserved hypothetical protein.	mRNA	-0.130527	0.138153	0.0917085	NS	1.2047		0.109788	NS	0.857368	NS
Os07g0616500|mRNA|AK071738|CDS+3'UTR	(S)-2-hydroxy-acid oxidase, peroxisomal (EC 1.1.3.15) (Glycolate oxidase) (GOX) (Short chain alpha-hydroxy acid oxidase).	mRNA	-0.069262	-0.00200963	0.678816	NS	1.04772		0.713049	NS	0.953411	NS
Os10g0504600|mRNA|AK064441|CDS+3'UTR	Chorion 2 family protein.	mRNA	0.144253	-0.232247	0.299929	NS	0.770304		0.24577	NS	0.892564	NS
Os08g0558000|mRNA|AK061522|CDS+3'UTR	60S ribosomal protein L10a-3.	mRNA	-0.00773764	-0.0155809	0.931448	NS	0.994578		0.952011	NS	0.992557	NS
Os10g0459900|mRNA|AK110981|CDS+3'UTR	Conserved hypothetical protein.	mRNA	0.0440825	0.013257	0.829964	NS	0.97886		0.85576	NS	0.976399	NS
osa-miR528|Os03|Mature	miRNA	osa-miR528 Os03 Mature	-0.063378	-0.135623	0.809006	NS	0.951157		0.803061	NS	0.968418	NS
Os11g0209400|COMBINER|CI407110|6	(No Hit)	COMBINER	-0.087275	0.0676665	0.442308	NS	1.11338		0.457259	NS	0.929998	NS
Os03g0101800|mRNA|AK103196|CDS+3'UTR	Uncharacterized Cys-rich domain containing protein.	mRNA	0.0777912	-0.119133	0.197683	NS	0.872409		0.238166	NS	0.889443	NS
Os08g0562200|mRNA|AK099629|CDS+3'UTR	No apical meristem (NAM) protein domain containing protein.	mRNA	0.108005	-0.0433013	0.0464207	*	0.900435		0.157473	NS	0.864532	NS
Os01g0844800|mRNA|AK102882|5'UTR+CDS	RNA binding protein PufA.	mRNA	0.0385386	-0.00463366	0.811118	NS	0.970519		0.82742	NS	0.971733	NS
Os02g0794500|mRNA|AK112076|CDS+3'UTR	Serine carboxypeptidase II-1 precursor (EC 3.4.16.6) (CP-MII.1) (Fragment).	mRNA	-0.183676	0.128775	0.123374	NS	1.24182		0.11954	NS	0.857532	NS
Os10g0400200|mRNA|X06149|CDS+3'UTR	Glutelin II precursor [Oryza sativa (japonica cultivar-group)].	mRNA	0.0329335	-0.014441	0.59526	NS	0.967696		0.70719	NS	0.952136	NS
Os02g0451900|mRNA|AK061194|CDS+3'UTR	Conserved hypothetical protein.	mRNA	-0.129234	0.0954742	0.0495919	*	1.16854		0.0939699	NS	0.857368	NS
Os09g0375400|COMBINER_EST|CI549143|4	Conserved hypothetical protein.	COMBINER_EST	-0.103036	-0.0121346	0.452306	NS	1.06504		0.541306	NS	0.933789	NS
Os08g0465400|mRNA|AK068332|CDS+3'UTR	Conserved hypothetical protein.	mRNA	0.354763	-0.102008	0.15127	NS	0.728615		0.109824	NS	0.857368	NS
Os03g0289400|COMBINER_EST|CI428311|6	Rhodanese-like domain containing protein.	COMBINER_EST	-0.0576546	0.0532534	0.217091	NS	1.07991		0.362521	NS	0.929556	NS
POsControl0029|random	NONE		-0.0992441	0.0511477	0.551299	NS	1.10987		0.54714	NS	0.933789	NS
Os11g0600600|mRNA|AK110531|UTR	Non-protein coding transcript, uncharacterized transcript.	mRNA	0.208227	-0.192475	0.0736799	NS	0.757489		0.0627929	NS	0.852734	NS
Os01g0740300|mRNA|AK121893|CDS+3'UTR	Hypothetical protein.	mRNA	-0.117079	-0.0614856	0.902754	NS	1.03929		0.892846	NS	0.981909	NS
Os05g0157300|mRNA|AK058852|CDS+3'UTR	4Fe-4S ferredoxin, iron-sulfur binding domain containing protein.	mRNA	-0.164331	0.0831573	0.104772	NS	1.18714		0.130868	NS	0.858437	NS
Os02g0800600|mRNA|AK065568|CDS+3'UTR	Hypothetical protein.	mRNA	0.0680864	0.181754	0.664925	NS	1.08198		0.661549	NS	0.945812	NS
Os03g0688300|mRNA|AK105102|CDS+3'UTR	Calcium-dependent protein kinase.	mRNA	-0.553287	0.109781	0.074589	NS	1.58345	UP	0.0412786	*	0.852734	NS
Os12g0270200|COMBINER_EST|CI259123|6	Thiamine biosynthesis protein ThiC family protein.	COMBINER_EST	0.0512085	0.0127611	0.723639	NS	0.973702		0.786718	NS	0.965497	NS
Os05g0116100|mRNA|AK070895|CDS+3'UTR	Glutathione dependent dehydroascorbate reductase precursor (EC 1.8.5.1) (Dehydroascorbate reductase) (Fragment).	mRNA	-0.258019	0.205613	0.0587987	NS	1.37901		0.0447089	*	0.852734	NS
Os12g0172500|mRNA|AK101515|CDS+3'UTR	WD40-like domain containing protein.	mRNA	0.00111008	-0.0433021	0.382534	NS	0.969685		0.64335	NS	0.943458	NS
Os11g0287100|COMBINER_EST|Os11g0287100|8	Hypothetical protein.	COMBINER_EST	0.137281	0.105374	0.898676	NS	0.978126		0.899858	NS	0.982557	NS
Os01g0362800|mRNA|AK071457|CDS+3'UTR	Hypothetical protein.	mRNA	-0.0388311	-0.117384	0.765612	NS	0.947007		0.764063	NS	0.962269	NS
Os03g0390200|mRNA|AB125302|CDS+3'UTR	Protein kinase 3.	mRNA	-0.0719352	-0.07283	0.995066	NS	0.99938		0.995881	NS	0.999173	NS
Os07g0258000|mRNA|AK109782|CDS+3'UTR	Conserved hypothetical protein.	mRNA	-0.0916047	0.0342014	0.172766	NS	1.09112		0.30455	NS	0.913888	NS
Os01g0207700|COMBINER_EST|Os01g0207700|8	Protein of unknown function DUF6 domain containing protein.	COMBINER_EST	-0.000426877	0.341281	0.419541	NS	1.26726		0.360245	NS	0.929556	NS
Os04g0385600|COMBINER_EST|CI195643|6	Cyclin-like F-box domain containing protein.	COMBINER_EST	-0.148751	0.150554	0.130906	NS	1.23055		0.129992	NS	0.858437	NS
Os02g0218400|mRNA|AK068947|CDS+3'UTR	Protein kinase domain containing protein.	mRNA	-0.339115	0.00210857	0.343176	NS	1.26683		0.291197	NS	0.909371	NS
Os02g0524500|COMBINER_EST|CI250458|6	Zn-finger, RING domain containing protein.	COMBINER_EST	0.123824	-0.222097	0.115332	NS	0.786806		0.103774	NS	0.857368	NS
Os07g0684100|mRNA|AK104552|CDS+3'UTR	Thioredoxin-like 1.	mRNA	0.405345	-0.253266	0.277397	NS	0.633488	DOWN	0.190901	NS	0.871207	NS
Os04g0471300|mRNA|AK069769|CDS+3'UTR	Conserved hypothetical protein.	mRNA	0.059392	0.0350063	0.863545	NS	0.983239		0.884986	NS	0.98084	NS
Os06g0139700|mRNA|AK106116|CDS+3'UTR	Conserved hypothetical protein.	mRNA	0.0754728	-0.156573	0.0133192	*	0.851427		0.0483951	*	0.852734	NS
Os04g0435500|mRNA|AK060125|CDS+3'UTR	Glutathione S-transferase, N-terminal domain containing protein.	mRNA	0.215871	-0.0800067	0.0214195	*	0.814577		0.0393665	*	0.852734	NS
Os12g0501900|mRNA|AK108423|CDS+3'UTR	Hypothetical protein.	mRNA	-0.142615	0.109932	0.391561	NS	1.19131		0.361305	NS	0.929556	NS
Os06g0195900|mRNA|AK101986|CDS+3'UTR	Hypothetical protein.	mRNA	0.132642	-0.0953155	0.0827131	NS	0.853843		0.122802	NS	0.857532	NS
Os01g0708100|mRNA|AK101457|CDS+3'UTR	N-myristoyltransferase 1 (N-myristoyltransferase-like protein).	mRNA	0.0882752	-0.0720119	0.0604266	NS	0.894847		0.160687	NS	0.864532	NS
Os09g0555800|COMBINER_EST|CI218546|6	AMP-dependent synthetase and ligase domain containing protein.	COMBINER_EST	-0.126417	0.0509872	0.420123	NS	1.13085		0.42337	NS	0.929556	NS
Os10g0508500|COMBINER_EST|Os10g0508500|8	Tubulin folding cofactor D.	COMBINER_EST	0.00722802	0.0424327	0.838607	NS	1.0247		0.854772	NS	0.976172	NS
Os10g0464300|COMBINER_EST|CI469962|1	AWPM-19-like family protein.	COMBINER_EST	0.0151346	0.199527	0.647806	NS	1.13634		0.616243	NS	0.93999	NS
Os03g0429800|mRNA|AK073276|CDS+3'UTR	Xanthine dehydrogenase 1 (EC 1.1.1.204).	mRNA	0.0513327	0.0213239	0.76516	NS	0.979414		0.825001	NS	0.971302	NS
Os05g0376200|COMBINER_EST|CI227069|6	Cell division control protein 48 homolog B (AtCDC48b).	COMBINER_EST	0.0747324	-0.10554	0.154159	NS	0.882536		0.219373	NS	0.87954	NS
Os06g0678700|mRNA|AK107560|CDS+3'UTR	Hypothetical protein.	mRNA	0.0301344	-0.0859709	0.579854	NS	0.922675		0.594554	NS	0.938743	NS
Os06g0538900|mRNA|AK122046|CDS+3'UTR	Protein of unknown function DUF538 family protein.	mRNA	0.00663519	-0.0710964	0.461641	NS	0.947546		0.571858	NS	0.936484	NS
Os07g0615400|mRNA|AK119233|CDS+3'UTR	Oligouridylate binding protein.	mRNA	-0.0191264	0.0632102	0.425978	NS	1.05873		0.543019	NS	0.933789	NS
Os04g0648200|mRNA|AK110734|CDS+3'UTR	Leucine-rich repeat, plant specific containing protein.	mRNA	-0.00383998	-0.0312429	0.940875	NS	0.981185		0.937189	NS	0.989142	NS
Os07g0471200|mRNA|AK111455|CDS+3'UTR	Hypothetical protein.	mRNA	-0.0445707	0.047447	0.678324	NS	1.06586		0.687184	NS	0.949879	NS
Os09g0281800|mRNA|AK105291|CDS+3'UTR	Conserved hypothetical protein.	mRNA	-0.0666047	0.0581579	0.462953	NS	1.09033		0.501283	NS	0.931011	NS
Os06g0133900|mRNA|AF413082|CDS+3'UTR	5-enolpyruvylshikimate-3-phosphate synthase (EC 2.5.1.19) (Fragment).	mRNA	0.242521	0.00413227	0.442365	NS	0.847691		0.410282	NS	0.929556	NS
Os02g0186300|COMBINER_EST|Os02g0186300|8	Cytochrome P450 family protein.	COMBINER_EST	0.111515	0.0253036	0.628236	NS	0.941993		0.657627	NS	0.945016	NS
Os11g0163500|mRNA|AK101154|CDS+3'UTR	Homeodomain-like containing protein.	mRNA	-0.00805914	-0.0550066	0.720457	NS	0.967982		0.76803	NS	0.963166	NS
osa-miR159a|Os01|5'seq	miRNA	osa-miR159a Os01 5'seq	-0.0704494	0.135321	0.199902	NS	1.1533		0.233144	NS	0.887841	NS
Os07g0536400|COMBINER|CI135251|6	(No Hit)	COMBINER	-0.0314925	0.000202179	0.738514	NS	1.02221		0.809296	NS	0.96907	NS
Os04g0691600|mRNA|AK099298|CDS+3'UTR	30S ribosomal protein S17, chloroplast precursor (CS17).	mRNA	-0.0800431	-0.0133793	0.694709	NS	1.04729		0.724013	NS	0.955527	NS
Os10g0538500|COMBINER|CI273660|6	(No Hit)	COMBINER	-0.180097	0.0908351	0.168113	NS	1.20659		0.171026	NS	0.867909	NS
Os01g0851400|COMBINER_EST|CI433650|0	Machado-Joseph disease-like protein (MJD1a-like) (Ataxin-3 homolog).	COMBINER_EST	0.0743248	-0.165447	0.187016	NS	0.846879		0.201612	NS	0.873623	NS
POsControl0031|random	NONE		0.0319531	0.0368297	0.974411	NS	1.00339		0.978166	NS	0.996957	NS
Os10g0329300|mRNA|AK070755|CDS+3'UTR	Mevalonate kinase (EC 2.7.1.36) (MK).	mRNA	-0.0256655	-0.0138774	0.905974	NS	1.0082		0.931242	NS	0.987869	NS
Os10g0167900|COMBINER_EST|Os10g0167900|8	Type III polyketide synthase family protein.	COMBINER_EST	-0.0377576	0.110144	0.588211	NS	1.10796		0.578954	NS	0.937606	NS
Os04g0469800|mRNA|AK106528|CDS+3'UTR	Cytochrome P450 family protein.	mRNA	-0.154104	0.129394	0.198161	NS	1.21714		0.189855	NS	0.871207	NS
Os07g0633300|COMBINER|CI005252|6	(No Hit)	COMBINER	0.0156738	0.00277305	0.915845	NS	0.991098		0.933237	NS	0.988189	NS
Os03g0795400|COMBINER_EST|CI003019|6	Protein prenyltransferase domain containing protein.	COMBINER_EST	-0.0457039	0.0250881	0.421202	NS	1.05029		0.567707	NS	0.93557	NS
Os11g0495200|COMBINER_EST|Os11g0495200|8	En/Spm-like transposon proteins family protein.	COMBINER_EST	0.111641	0.261415	0.798216	NS	1.1094		0.769704	NS	0.963294	NS
Os01g0386600|COMBINER|CI212549|6	(No Hit)	COMBINER	0.0821061	0.00940824	0.68176	NS	0.950858		0.708354	NS	0.952172	NS
Os02g0612600|mRNA|AK062519|CDS+3'UTR	Conserved hypothetical protein.	mRNA	-0.0466896	-0.106275	0.67295	NS	0.95954		0.720516	NS	0.955008	NS
Os08g0122400|mRNA|AK071781|CDS+3'UTR	Conserved hypothetical protein.	mRNA	0.0446141	0.292233	0.665717	NS	1.18725		0.619378	NS	0.940211	NS
Os08g0216300|mRNA|AK064284|UTR	Non-protein coding transcript, putative npRNA.	mRNA	-0.916796	0.0909036	0.0676417	NS	2.0107	UP	0.0277455	*	0.839214	NS
Os01g0769900|mRNA|AK065563|CDS+3'UTR	Conserved hypothetical protein.	mRNA	-0.0569613	0.0211067	0.449595	NS	1.0556		0.564854	NS	0.934849	NS
Os02g0780800|COMBINER_EST|CI081363|6	Helicase, C-terminal domain containing protein.	COMBINER_EST	-0.255959	0.0847876	0.0770997	NS	1.26641		0.076282	NS	0.854226	NS
Os12g0270900|mRNA|AK071840|CDS+3'UTR	Sulfotransferase family protein.	mRNA	-0.108945	-0.25726	0.752986	NS	0.902303		0.725289	NS	0.955586	NS
Os09g0545400|mRNA|AK064274|CDS+3'UTR	Conserved hypothetical protein.	mRNA	-0.0919975	-0.0241795	0.897862	NS	1.04813		0.885176	NS	0.980859	NS
Os01g0880800|mRNA|AK120809|CDS+3'UTR	Acyl-[acyl-carrier-protein] desaturase, chloroplast precursor (EC 1.14.19.2) (Stearoyl-ACP desaturase).	mRNA	0.0811458	0.0440438	0.839979	NS	0.974611		0.853431	NS	0.976166	NS
osa-miR390|Os03|3'seq	miRNA	osa-miR390 Os03 3'seq	0.0812387	-0.00584769	0.606937	NS	0.941422		0.642442	NS	0.943384	NS
Os12g0592500|mRNA|AK073068|CDS+3'UTR	Cyclin-like F-box domain containing protein.	mRNA	-0.183726	-0.107561	0.850051	NS	1.05421		0.837156	NS	0.9732	NS
Os04g0451000|mRNA|AK110238|CDS+3'UTR	Conserved hypothetical protein.	mRNA	-0.419773	-0.498718	0.930047	NS	0.94675		0.917465	NS	0.986045	NS
Os11g0701000|mRNA|AB027424|CDS+3'UTR	Class III chitinase homologue (OsChib3H-c).	mRNA	0.014466	0.194327	0.59561	NS	1.13277		0.57028	NS	0.935947	NS
Os07g0231700|COMBINER_EST|AU082505|7	Conserved hypothetical protein.	COMBINER_EST	0.234636	-0.067842	0.198381	NS	0.810858		0.18277	NS	0.870959	NS
Os04g0468100|COMBINER_EST|Os04g0468100|8	Atrophin family protein.	COMBINER_EST	0.0018518	0.0388138	0.823588	NS	1.02595		0.842986	NS	0.975122	NS
Os11g0264200|mRNA|AK100912|CDS+3'UTR	Cyclin-like F-box domain containing protein.	mRNA	0.412439	-0.161999	0.237671	NS	0.671548		0.164204	NS	0.866089	NS
Os01g0706500|COMBINER_EST|Os01g0706500|8	Ribosomal L28e protein family protein.	COMBINER_EST	-0.025718	0.100302	0.520999	NS	1.09128		0.542057	NS	0.933789	NS
Os10g0459600|mRNA|AK110989|CDS+3'UTR	Xyloglucan galactosyltransferase.	mRNA	0.0539794	-0.0127368	0.732733	NS	0.954809		0.749242	NS	0.96038	NS
Os04g0673300|mRNA|AK059734|CDS+3'UTR	ZmRR2 protein (Response regulator 2).	mRNA	0.218035	0.100557	0.722348	NS	0.921798		0.707278	NS	0.952136	NS
Os01g0955700|COMBINER_EST|AU075970|7	Conserved hypothetical protein.	COMBINER_EST	-0.215952	0.0333784	0.219284	NS	1.18866		0.221924	NS	0.880659	NS
osa-miR413|Os12|5'seq	miRNA	osa-miR413 Os12 5'seq	0.0773222	0.0683022	0.964558	NS	0.993767		0.967143	NS	0.995821	NS
Os03g0305500|mRNA|AK070233|CDS+3'UTR	Delta crystallin domain containing protein.	mRNA	-0.00928879	0.0427303	0.701114	NS	1.03671		0.748707	NS	0.960329	NS
Os05g0208000|mRNA|AK063666|5'UTR+CDS	2-oxoglutarate/malate translocator.	mRNA	-0.0456369	0.0740442	0.663216	NS	1.08649		0.656686	NS	0.944684	NS
Os03g0811700|mRNA|AK059288|CDS+3'UTR	Pre-mRNA branch site p14-like protein.	mRNA	-0.000483274	-0.0367107	0.506713	NS	0.975202		0.715351	NS	0.954151	NS
Os01g0810000|mRNA|AK102143|CDS+3'UTR	Utp11 family protein.	mRNA	0.0450859	0.048538	0.978571	NS	1.0024		0.982688	NS	0.99769	NS
Os04g0601500|COMBINER_EST|CI240262|6	Conserved hypothetical protein.	COMBINER_EST	-0.160611	-0.024276	0.477187	NS	1.09911		0.500048	NS	0.931011	NS
Os04g0132300|mRNA|AK121974|CDS+3'UTR	AAR2 family protein.	mRNA	-0.171248	0.0354929	0.156734	NS	1.15408		0.199001	NS	0.872955	NS
Os09g0125700|COMBINER|CI529264|x	(No Hit)	COMBINER	0.0947685	0.128975	0.915412	NS	1.02399		0.912083	NS	0.98514	NS
Os03g0235000|mRNA|AK103019|CDS+3'UTR	Peroxidase (EC 1.11.1.7).	mRNA	-0.245951	0.0786816	0.385575	NS	1.25235		0.333368	NS	0.928716	NS
Os12g0189300|mRNA|AK068710|CDS+3'UTR	Isocitrate lyase and phosphorylmutase family protein.	mRNA	-0.18654	0.473757	0.2853	NS	1.58041	UP	0.197647	NS	0.872955	NS
Os06g0229200|mRNA|AK070606|CDS+3'UTR	Glycosyl transferase, family 31 protein.	mRNA	0.121157	-0.0546229	0.348301	NS	0.885289		0.369402	NS	0.929556	NS
Os01g0733500|mRNA|AK065358|CDS+3'UTR	Dehydration-responsive protein RD22 precursor.	mRNA	0.00884843	0.0580695	0.805047	NS	1.03471		0.816727	NS	0.970636	NS
Os10g0495300|mRNA|AK103856|CDS+3'UTR	BRO1 domain containing protein.	mRNA	0.135163	-0.0303195	0.249036	NS	0.891631		0.304913	NS	0.914058	NS
Os01g0109700|mRNA|AY224549|CDS	Paired amphipathic helix repeat containing protein.	mRNA	0.202572	-0.0439202	0.325943	NS	0.842943		0.308717	NS	0.916656	NS
Os04g0462400|COMBINER_EST|CI191134|6	Lysine and histidine specific transporter.	COMBINER_EST	-0.0516305	0.193308	0.438954	NS	1.18504		0.404824	NS	0.929556	NS
Os07g0546000|mRNA|AK065871|CDS+3'UTR	Isopentenyl pyrophosphate:dimethyllallyl pyrophosphate isomerase (EC 5.3.3.2) (Fragment).	mRNA	-0.0365188	0.0668945	0.787892	NS	1.07431		0.771117	NS	0.963294	NS
Os07g0112700|mRNA|AK073121|CDS+3'UTR	Plastocyanin-like domain containing protein.	mRNA	0.0490205	0.17962	0.512793	NS	1.09475		0.531819	NS	0.933789	NS
Os03g0698400|mRNA|AK058933|UTR	Non-protein coding transcript, unclassifiable transcript.	mRNA	-0.070013	0.086266	0.0177286	*	1.11441		0.110487	NS	0.857368	NS
Os01g0606400|mRNA|AK070799|CDS+3'UTR	Conserved hypothetical protein.	mRNA	-0.0898509	-0.000341176	0.548628	NS	1.06401		0.602086	NS	0.939363	NS
Os03g0245700|mRNA|AK111566|CDS+3'UTR	Senescence-associated protein 15.	mRNA	0.0172699	-0.0162435	0.554435	NS	0.977038		0.740444	NS	0.958736	NS
Os01g0646800|mRNA|AK101336|5'UTR+CDS	Conserved hypothetical protein.	mRNA	-0.348881	0.126272	0.0291248	*	1.39007		0.0235762	*	0.8317	NS
Os05g0337000|COMBINER|CI415840|6	(No Hit)	COMBINER	-0.0893588	0.0285227	0.548792	NS	1.08514		0.570011	NS	0.935916	NS
Os04g0671100|COMBINER_EST|CI421822|6	Adenylate kinase family protein.	COMBINER_EST	0.115029	-0.0439591	0.558676	NS	0.895653		0.548139	NS	0.933789	NS
Os04g0521900|mRNA|AK105173|CDS+3'UTR	Conserved hypothetical protein.	mRNA	0.101116	0.188877	0.765656	NS	1.06272		0.758729	NS	0.961943	NS
Os07g0563400|mRNA|AK106307|CDS+3'UTR	Cotton fibre expressed family protein.	mRNA	-0.138902	0.088804	0.620395	NS	1.17097		0.578549	NS	0.937576	NS
Os01g0858700|mRNA|AK119765|CDS+3'UTR	Conserved hypothetical protein.	mRNA	0.0430901	-0.0154309	0.83882	NS	0.960248		0.83519	NS	0.972968	NS
Os09g0462700|mRNA|AK060597|CDS+3'UTR	RNA Binding Protein 47.	mRNA	-0.353133	0.049289	0.057556	NS	1.32173		0.0508532	NS	0.852734	NS
Os07g0224000|COMBINER_EST|C98364|6	Ribosomal protein L24E family protein.	COMBINER_EST	-0.034431	0.175853	0.474111	NS	1.15692		0.449418	NS	0.929783	NS
Os08g0533600|mRNA|AK098885|CDS+3'UTR	ACR4.	mRNA	0.0952561	-0.0281582	0.126184	NS	0.918013		0.275484	NS	0.902616	NS
Os06g0477400|mRNA|AK071157|CDS+3'UTR	Hypothetical protein.	mRNA	0.135507	-0.210197	0.0700862	NS	0.786923		0.0699798	NS	0.852734	NS
Os10g0529500|COMBINER_EST|CI555732|0	Glutathione S-transferase, N-terminal domain containing protein.	COMBINER_EST	-0.297743	-0.0138102	0.581421	NS	1.21751		0.528202	NS	0.933269	NS
Os12g0629600|COMBINER_EST|Os12g0629600|8	Thaumatin-like protein precursor.	COMBINER_EST	-0.0780855	-0.230119	0.749629	NS	0.899981		0.721171	NS	0.955193	NS
Os03g0126300|mRNA|AK100841|CDS+3'UTR	SAM (and some other nucleotide) binding motif domain containing protein.	mRNA	-0.00301075	0.00290751	0.960814	NS	1.00411		0.969345	NS	0.9959	NS
Os01g0652800|mRNA|AK058693|CDS+3'UTR	Hypothetical protein.	mRNA	0.424438	-0.124582	0.405002	NS	0.683485		0.317289	NS	0.92119	NS
Os06g0152000|COMBINER_EST|CI561643|0	Hypothetical protein.	COMBINER_EST	-0.239909	0.117141	0.112575	NS	1.2808		0.0990604	NS	0.857368	NS
Os01g0191200|mRNA|AK060964|CDS+3'UTR	Acid phosphatase (Class B) family protein.	mRNA	0.140807	-0.151188	0.233389	NS	0.816772		0.214777	NS	0.877561	NS
Os09g0373800|COMBINER_EST|Os09g0373800|8	Serine threonine kinase.	COMBINER_EST	0.214829	-0.448088	0.0697703	NS	0.6316	DOWN	0.0383291	*	0.852734	NS
Os01g0651500|COMBINER_EST|Os01g0651500|8	Hypothetical protein.	COMBINER_EST	-0.055151	0.0840443	0.824252	NS	1.10129		0.798174	NS	0.96801	NS
Os12g0595800|mRNA|AK072425|CDS+3'UTR	Protein kinase domain containing protein.	mRNA	0.633397	-0.235581	0.0294301	*	0.547535	DOWN	0.0119557	*	0.816967	NS
Os07g0669600|mRNA|AK066595|CDS+3'UTR	Conserved hypothetical protein.	mRNA	0.0686944	-0.00301504	0.574079	NS	0.95151		0.644438	NS	0.943458	NS
Os09g0474000|mRNA|AK108319|CDS+3'UTR	Basic-leucine zipper (bZIP) transcription factor domain containing protein.	mRNA	0.417862	-0.0998178	0.416627	NS	0.698494		0.331751	NS	0.928691	NS
Os02g0773500|mRNA|AK062694|CDS+3'UTR	Conserved hypothetical protein.	mRNA	0.187886	-0.0286243	0.146098	NS	0.860644		0.183331	NS	0.870959	NS
Os02g0829900|mRNA|AY224582|CDS	BRICK1.	mRNA	0.0427942	-0.11081	0.638834	NS	0.899002		0.619204	NS	0.940211	NS
Os03g0329200|mRNA|AK064318|CDS+3'UTR	Zn-finger, C-x8-C-x5-C-x3-H type domain containing protein.	mRNA	-0.523231	0.67136	0.0101625	*	2.2888	UP	0.00280094	**	0.68751	NS
Os02g0709200|mRNA|AK099074|CDS+3'UTR	Histidinol-phosphate aminotransferase, chloroplast precursor (EC 2.6.1.9) (Imidazole acetol-phosphate transaminase).	mRNA	-0.219868	0.0740304	0.0255719	*	1.22595		0.0442166	*	0.852734	NS
Os11g0629400|mRNA|AK099444|CDS+3'UTR	Nitrilase associated protein-like.	mRNA	-0.0900571	0.0292809	0.463643	NS	1.08624		0.507827	NS	0.931011	NS
Os01g0213800|mRNA|AB071805|CDS+3'UTR	Transcription factor PCF5.	mRNA	-0.36415	0.177439	0.159382	NS	1.45557		0.105647	NS	0.857368	NS
Os07g0499500|mRNA|AK108797|CDS+3'UTR	Peroxidase 7 precursor (EC 1.11.1.7) (Atperox P7) (ATP30).	mRNA	0.104725	0.0269873	0.675285	NS	0.947542		0.698425	NS	0.95149	NS
Os05g0562800|mRNA|AK064046|CDS+3'UTR	Protein of unknown function DUF679 family protein.	mRNA	-0.0286067	-0.0830767	0.845597	NS	0.962948		0.843054	NS	0.975122	NS
Os03g0784900|mRNA|AK099097|CDS+3'UTR	Conserved hypothetical protein.	mRNA	-0.0328598	0.0390661	0.243305	NS	1.05112		0.481293	NS	0.930762	NS
Os07g0673400|mRNA|AK073356|CDS+3'UTR	Universal stress protein (Usp) family protein.	mRNA	0.0594223	0.0712042	0.921102	NS	1.0082		0.938012	NS	0.989142	NS
Os08g0380100|mRNA|AK103679|CDS+3'UTR	Polygalacturonase isoenzyme 1 beta subunit precursor.	mRNA	0.0126474	0.0532935	0.87088	NS	1.02857		0.872072	NS	0.978926	NS
Os01g0275600|mRNA|AK061675|CDS+3'UTR	Argonaute 4 protein.	mRNA	-0.0112352	0.0844739	0.194042	NS	1.06859		0.383156	NS	0.929556	NS
POsControl0003|genome	NONE		0.000887632	-0.138982	0.374394	NS	0.907601		0.421777	NS	0.929556	NS
Os01g0652800|mRNA|AK103547|CDS+3'UTR	Hypothetical protein.	mRNA	-0.193267	0.311842	0.282586	NS	1.41923		0.210042	NS	0.875633	NS
Os04g0107500|mRNA|AK067010|CDS+3'UTR	D-isomer specific 2-hydroxyacid dehydrogenase, catalytic region domain containing protein.	mRNA	0.172016	-0.0987461	0.191468	NS	0.828882		0.189839	NS	0.871207	NS
Os04g0456700|mRNA|AK065178|CDS+3'UTR	Lipoxygenase, LH2 domain containing protein.	mRNA	-0.059032	0.131525	0.352187	NS	1.1412		0.361471	NS	0.929556	NS
Os02g0586800|mRNA|AK069595|CDS+3'UTR	TPR-like domain containing protein.	mRNA	-0.0365827	-0.102527	0.771973	NS	0.955319		0.778267	NS	0.964306	NS
Os02g0681700|mRNA|AK106773|CDS+3'UTR	Protein kinase domain containing protein.	mRNA	0.172554	-0.0806777	0.140641	NS	0.839015		0.157196	NS	0.864532	NS
Os01g0666400|COMBINER_EST|CI495248|6	Conserved hypothetical protein.	COMBINER_EST	0.0740455	-0.280515	0.539006	NS	0.782108		0.473507	NS	0.930762	NS
Os02g0445600|mRNA|AK063150|CDS+3'UTR	Auxin-induced SAUR-like protein (Fragment).	mRNA	-0.0242496	0.222587	0.454539	NS	1.1866		0.417873	NS	0.929556	NS
Os08g0192900|mRNA|AK103422|CDS+3'UTR	RNA-binding region RNP-1 (RNA recognition motif) domain containing protein.	mRNA	-0.00588131	0.0733941	0.709479	NS	1.05649		0.72102	NS	0.955193	NS
Os05g0247900|mRNA|AK071717|CDS+3'UTR	SNF2-related domain containing protein.	mRNA	-0.0865426	0.105729	0.0967172	NS	1.14256		0.161086	NS	0.864532	NS
Os04g0531500|mRNA|AK102285|CDS+3'UTR	Protein kinase family protein.	mRNA	0.0325432	-0.157235	0.283625	NS	0.876741		0.309118	NS	0.916931	NS
Os05g0275600|mRNA|AK108098|CDS+3'UTR	Conserved hypothetical protein.	mRNA	-0.0408257	0.0340571	0.346735	NS	1.05328		0.52096	NS	0.931108	NS
Os05g0148300|mRNA|AK062421|CDS+3'UTR	Conserved hypothetical protein.	mRNA	-0.00450373	0.060097	0.532045	NS	1.0458		0.636191	NS	0.942549	NS
Os08g0160500|mRNA|AK109812|CDS+3'UTR	CSLF6 (Fragment).	mRNA	0.346871	-0.0446448	0.187859	NS	0.762328		0.150038	NS	0.863037	NS
Os02g0201800|mRNA|AK105703|UTR	Non-protein coding transcript, unclassifiable transcript.	mRNA	-0.314578	0.273337	0.11485	NS	1.50307	UP	0.0709716	NS	0.852734	NS
Os03g0565200|mRNA|AK065884|CDS+3'UTR	Haloacid dehalogenase-like hydrolase domain containing protein.	mRNA	0.411628	-0.0464993	0.417829	NS	0.72793		0.339628	NS	0.929556	NS
Os01g0734800|mRNA|AK061830|CDS+3'UTR	UDP-glucuronosyl/UDP-glucosyltransferase family protein.	mRNA	0.189491	-0.155017	0.122902	NS	0.787576		0.109846	NS	0.857368	NS
Os03g0720300|mRNA|AK120961|CDS+3'UTR	Glutamate decarboxylase isozyme 1 (EC 4.1.1.15).	mRNA	-0.0270517	-0.0126896	0.906838	NS	1.01		0.925989	NS	0.987192	NS
Os02g0461600|mRNA|AK064251|CDS+3'UTR	Conserved hypothetical protein.	mRNA	-0.0049243	0.0526258	0.778504	NS	1.0407		0.790386	NS	0.96637	NS
Os03g0307300|mRNA|AK112069|CDS+3'UTR	Nicotianamine synthase 1 (EC 2.5.1.43) (S-adenosyl-L-methionine:S- adenosyl-L-methionine:S-adenosyl-methionine 3-amino-3- carboxypropyltransferase 1) (HvNAS1).	mRNA	-0.084772	0.0650322	0.746244	NS	1.10942		0.718403	NS	0.95425	NS
Os05g0461400|mRNA|AK099763|CDS+3'UTR	Histone H2A.2.1.	mRNA	0.000840426	-0.0606945	0.665335	NS	0.958244		0.71296	NS	0.953411	NS
Os10g0551900|mRNA|AK102086|CDS+3'UTR	Plant lipid transfer/seed storage/trypsin-alpha amylase inhibitor domain containing protein.	mRNA	0.0642915	-0.00744271	0.704228	NS	0.951494		0.724593	NS	0.955527	NS
Os03g0743900|mRNA|AK099593|CDS+3'UTR	ATP sulfurylase (EC 2.7.7.4).	mRNA	0.183147	-0.173574	0.239364	NS	0.780937		0.200034	NS	0.872955	NS
Os06g0687400|mRNA|AK072400|CDS+3'UTR	Hypothetical plant protein family protein.	mRNA	-0.0723073	0.124295	0.196655	NS	1.146		0.237665	NS	0.889137	NS
Os02g0278400|mRNA|AK065204|CDS+3'UTR	Cytochrome P450 family protein.	mRNA	0.172033	-0.0906638	0.285146	NS	0.833528		0.267857	NS	0.898682	NS
Os11g0461000|mRNA|AK106123|CDS+3'UTR	Peptidase S10, serine carboxypeptidase family protein.	mRNA	0.0551994	0.276107	0.611628	NS	1.16547		0.571815	NS	0.936484	NS
Os04g0401100|mRNA|AK061279|CDS+3'UTR	Conserved hypothetical protein.	mRNA	-0.0605218	0.0451574	0.501846	NS	1.076		0.550391	NS	0.934057	NS
Os09g0448100|mRNA|AK070628|CDS+3'UTR	Cyclin-like F-box domain containing protein.	mRNA	-0.0772055	0.00161195	0.419328	NS	1.05615		0.547238	NS	0.933789	NS
Os07g0160300|mRNA|AK065685|CDS+3'UTR	Conserved hypothetical protein.	mRNA	-0.060571	0.131957	0.313345	NS	1.14276		0.330034	NS	0.928294	NS
Os07g0201300|COMBINER_EST|Os07g0201300|8	UDP-glucuronosyl/UDP-glucosyltransferase family protein.	COMBINER_EST	-0.0682684	-0.119981	0.890133	NS	0.964791		0.882366	NS	0.980473	NS
Os11g0143300|mRNA|AK120926|CDS+3'UTR	Type-A response regulator.	mRNA	0.0781808	-0.0145392	0.8392	NS	0.937753		0.822071	NS	0.970673	NS
Os10g0466500|mRNA|AK069224|CDS+3'UTR	CONSTANS-like protein CO9 (Fragment).	mRNA	-0.0172153	-0.0994215	0.595111	NS	0.944612		0.640985	NS	0.942822	NS
Os10g0475900|mRNA|AK101853|CDS+3'UTR	Ubiquitin domain containing protein.	mRNA	-0.0470889	-0.23156	0.492125	NS	0.879972		0.478188	NS	0.930762	NS
Os03g0237900|COMBINER_EST|CI366039|6	Cyclin-like domain containing protein.	COMBINER_EST	-0.116045	0.16521	0.117925	NS	1.21525		0.126311	NS	0.858437	NS
Os02g0639100|COMBINER_EST|Os02g0639100|8	Protein kinase domain containing protein.	COMBINER_EST	0.0711784	0.123671	0.877945	NS	1.03706		0.871218	NS	0.978907	NS
Os01g0169800|mRNA|AK061054|CDS+3'UTR	Allinase, C-terminal domain containing protein.	mRNA	-0.376298	0.2613	0.148283	NS	1.55574	UP	0.0897248	NS	0.857064	NS
Os01g0543200|COMBINER|CI276250|6	(No Hit)	COMBINER	-0.08303	0.127237	0.617298	NS	1.1569		0.580089	NS	0.937886	NS
Os02g0725500|COMBINER_EST|AU101104|6	Plastocyanin-like domain containing protein.	COMBINER_EST	0.0595608	-0.0225308	0.6258	NS	0.944687		0.660679	NS	0.945633	NS
Os06g0183100|mRNA|AK102959|CDS+3'UTR	Two-component response regulator ARR14.	mRNA	0.158418	-0.192446	0.171974	NS	0.784115		0.146887	NS	0.862002	NS
Os01g0771300|mRNA|AK062308|CDS+3'UTR	Conserved hypothetical protein.	mRNA	-0.108883	0.0589845	0.365138	NS	1.1234		0.388342	NS	0.929556	NS
Os04g0511600|mRNA|AK073609|CDS+3'UTR	Zn-finger, RING domain containing protein.	mRNA	-0.0302527	-0.00558949	0.748862	NS	1.01724		0.833875	NS	0.972802	NS
Os03g0765800|COMBINER_EST|CI376312|2	Conserved hypothetical protein.	COMBINER_EST	0.0156934	-0.032537	0.702676	NS	0.967122		0.756308	NS	0.961474	NS
Os02g0531300|mRNA|AK068180|UTR	Non-protein coding transcript, uncharacterized transcript.	mRNA	0.0926359	0.00705767	0.60657	NS	0.942407		0.643978	NS	0.943458	NS
Os02g0702500|mRNA|AK066639|CDS+3'UTR	Protein kinase domain containing protein.	mRNA	-0.0440378	0.0635202	0.29019	NS	1.0774		0.413576	NS	0.929556	NS
Os03g0369100|mRNA|AK111061|CDS+3'UTR	Plant lipid transfer/seed storage/trypsin-alpha amylase inhibitor domain containing protein.	mRNA	-0.172476	-0.0622941	0.743254	NS	1.07936		0.728743	NS	0.95662	NS
Os08g0465800|mRNA|AY428025|CDS+3'UTR	Glutamate decarboxylase (EC 4.1.1.15).	mRNA	0.0544987	-0.0256848	0.418596	NS	0.945937		0.543816	NS	0.933789	NS
Os01g0214800|mRNA|AK060120|CDS+3'UTR	Lipolytic enzyme, G-D-S-L family protein.	mRNA	-0.0529759	0.00943732	0.696362	NS	1.04421		0.730439	NS	0.956976	NS
Os12g0176200|mRNA|AK071874|CDS+3'UTR	Nitrogen fixation like protein.	mRNA	0.952816	0.218319	0.549648	NS	0.601028	DOWN	0.456673	NS	0.929998	NS
Os10g0405100|mRNA|AK102358|CDS+3'UTR	Protein kinase APK1B (EC 2.7.1.-).	mRNA	0.00449085	-0.0909007	0.539729	NS	0.936018		0.588432	NS	0.938322	NS
Os04g0514900|COMBINER|CI138407|6	(No Hit)	COMBINER	-0.472096	-0.00307847	0.39694	NS	1.38417		0.318129	NS	0.921902	NS
Os01g0580100|mRNA|AK069131|CDS+3'UTR	Alg9-like mannosyltransferase family protein.	mRNA	-0.103602	-0.0603344	0.873555	NS	1.03045		0.872378	NS	0.979107	NS
Os11g0145500|COMBINER_EST|Os11g0145500|8	SPla/RYanodine receptor SPRY domain containing protein.	COMBINER_EST	-0.0804176	0.040581	0.237947	NS	1.08749		0.356995	NS	0.929556	NS
Os01g0897200|mRNA|AK100403|CDS+3'UTR	Ribonuclease 2 precursor (EC 3.1.27.1).	mRNA	-0.0207903	-0.068161	0.732368	NS	0.967698		0.774062	NS	0.963887	NS
Os02g0119000|COMBINER_EST|Os02g0119000|8	NBS-LRR disease resistance protein homologue (Fragment).	COMBINER_EST	-0.152241	0.0424372	0.238899	NS	1.14447		0.27104	NS	0.900389	NS
Os09g0295000|mRNA|AK106741|CDS+3'UTR	No apical meristem (NAM) protein domain containing protein.	mRNA	0.219343	0.0617868	0.726237	NS	0.896543		0.697264	NS	0.95149	NS
Os05g0119500|COMBINER_EST|Os05g0119500|8	Hypothetical protein.	COMBINER_EST	0.271993	0.0735595	0.698591	NS	0.871496		0.661096	NS	0.945633	NS
Os07g0445600|mRNA|AK074000|CDS+3'UTR	Conserved hypothetical protein.	mRNA	-0.0348921	-0.0675409	0.802743	NS	0.977624		0.837538	NS	0.973284	NS
Os01g0600200|COMBINER_EST|CI042997|3	Ser/Thr specific protein phosphatase 2A B regulatory subunit beta isoform.	COMBINER_EST	-0.0311222	0.0822496	0.389223	NS	1.08175		0.465806	NS	0.930278	NS
Os10g0415100|mRNA|AK119782|CDS+3'UTR	Amino acid/polyamine transporter II family protein.	mRNA	-0.0713286	0.034651	0.723557	NS	1.07622		0.713856	NS	0.95365	NS
Os03g0718800|COMBINER_EST|CI255934|6	Physical impedance induced protein.	COMBINER_EST	-0.64922	-0.187012	0.700702	NS	1.37765		0.638655	NS	0.942673	NS
Os01g0727600|COMBINER|CI550945|x	(No Hit)	COMBINER	0.501613	-0.528174	0.217585	NS	0.489782	DOWN	0.12328	NS	0.857532	NS
Os09g0525400|mRNA|AK066238|CDS+3'UTR	Zn-finger, RING domain containing protein.	mRNA	-0.0788426	-0.0179422	0.804295	NS	1.04312		0.806375	NS	0.968582	NS
Os08g0162100|mRNA|AK111915|CDS+3'UTR	CTV.2.	mRNA	0.00922274	-0.164638	0.424749	NS	0.886468		0.429294	NS	0.929556	NS
Os04g0272400|mRNA|AK121455|CDS+3'UTR	Arabidopsis protein of unknown function DUF266 family protein.	mRNA	0.0331275	0.0837834	0.860147	NS	1.03574		0.857234	NS	0.976795	NS
Os12g0134200|mRNA|AK105296|CDS+3'UTR	ARM repeat fold domain containing protein.	mRNA	-0.0667233	0.0569096	0.0961685	NS	1.08947		0.251683	NS	0.89437	NS
Os05g0592100|mRNA|AK071333|CDS+3'UTR	Peptidase S14, ClpP family protein.	mRNA	-0.120877	0.0786409	0.191519	NS	1.14831		0.231483	NS	0.886646	NS
Os06g0253600|COMBINER_EST|CI348737|6	Protein of unknown function DUF26 domain containing protein.	COMBINER_EST	0.234621	-0.0648626	0.614786	NS	0.812543		0.559477	NS	0.934234	NS
Os09g0541000|mRNA|AK067792|CDS+3'UTR	Aquaporin PIP2.3 (Plasma membrane intrinsic protein 2c) (PIP2c) (TMP2C) (RD28-PIP) (Water-stress induced tonoplast intrinsic protein) (WSI-TIP).	mRNA	-0.0580027	-0.0343087	0.868054	NS	1.01656		0.888573	NS	0.981698	NS
Os02g0119400|mRNA|AK102774|CDS+3'UTR	Syntaxin 52 (AtSYP52).	mRNA	0.0715194	-0.0145981	0.153261	NS	0.942055		0.386799	NS	0.929556	NS
Os09g0381800|COMBINER|CI435330|x	(No Hit)	COMBINER	0.102956	0.0270338	0.68317	NS	0.948736		0.705716	NS	0.952136	NS
Os10g0463300|mRNA|AK109194|CDS+3'UTR	UspA domain containing protein.	mRNA	-0.0494857	-0.0428457	0.989163	NS	1.00461		0.988024	NS	0.997821	NS
Os03g0265700|mRNA|AK070221|CDS+3'UTR	SH3 domain containing protein.	mRNA	-0.0613232	-0.0731072	0.946843	NS	0.991865		0.952456	NS	0.992618	NS
Os02g0177800|mRNA|AK065684|5'UTR+CDS	Calmodulin-binding protein.	mRNA	-0.0945795	0.0311053	0.243201	NS	1.09103		0.352641	NS	0.929556	NS
Os03g0287800|COMBINER_EST|Os03g0287800|8	Glycosyl transferase, family 43 protein.	COMBINER_EST	-0.320692	0.144524	0.0491693	*	1.38052		0.0379708	*	0.852734	NS
Os10g0542700|COMBINER|CI259878|6	(No Hit)	COMBINER	-0.00214029	0.0140686	0.934096	NS	1.0113		0.939008	NS	0.989453	NS
Os10g0183900|mRNA|AK072957|CDS+3'UTR	RRNA 16S rRNA dimethylase family protein.	mRNA	0.00366664	0.0481377	0.62802	NS	1.0313		0.728973	NS	0.956656	NS
Os10g0558800|COMBINER_EST|Os10g0558800|8	Major facilitator superfamily protein.	COMBINER_EST	-0.210288	0.129154	0.295059	NS	1.26527		0.250403	NS	0.893628	NS
Os07g0113200|mRNA|AK108787|CDS+3'UTR	Conserved hypothetical protein.	mRNA	-0.0320079	-0.0128057	0.809934	NS	1.0134		0.872838	NS	0.979166	NS
Os03g0797900|COMBINER_EST|Os03g0797900|8	Conserved hypothetical protein.	COMBINER_EST	0.0171909	-0.0865047	0.561858	NS	0.930646		0.593481	NS	0.938506	NS
Os04g0611400|mRNA|AK069344|CDS+3'UTR	Vacuolar sorting receptor homolog.	mRNA	0.218544	-0.182636	0.204809	NS	0.757239		0.16164	NS	0.865176	NS
Os07g0463400|mRNA|AK067630|CDS+3'UTR	Zn-finger, RING domain containing protein.	mRNA	0.0366056	-0.070689	0.324711	NS	0.928327		0.434915	NS	0.929556	NS
Os01g0177100|mRNA|AK122062|CDS+3'UTR	Transcriptional corepressor LEUNIG.	mRNA	0.178127	-0.0306771	0.576348	NS	0.865254		0.542235	NS	0.933789	NS
Os03g0837300|mRNA|AK121140|CDS+3'UTR	Nicotinate phosphoribosyltransferase and related family protein.	mRNA	-0.117575	0.262958	0.207426	NS	1.30182		0.168109	NS	0.86762	NS
Os12g0574900|mRNA|AK102088|CDS+3'UTR	Hypothetical protein.	mRNA	-0.25973	0.0665824	0.153773	NS	1.2538		0.139492	NS	0.858437	NS
Os04g0689500|mRNA|AK060983|CDS+3'UTR	Conserved hypothetical protein.	mRNA	0.00672209	-0.0746893	0.625785	NS	0.945133		0.661455	NS	0.945791	NS
Os05g0397300|mRNA|AK062621|CDS+3'UTR	Conserved hypothetical protein.	mRNA	0.080996	0.0174613	0.723049	NS	0.956917		0.746096	NS	0.959604	NS
Os03g0636600|mRNA|AK069223|CDS+3'UTR	PUG domain containing protein.	mRNA	-0.0247917	0.0227766	0.47379	NS	1.03352		0.660055	NS	0.945633	NS
Os02g0138200|mRNA|AK062066|CDS+3'UTR	RNA-binding region RNP-1 (RNA recognition motif) domain containing protein.	mRNA	-0.0591857	0.0310502	0.48408	NS	1.06454		0.561354	NS	0.934234	NS
Os03g0187100|COMBINER_EST|AU108624|6	Hypothetical protein.	COMBINER_EST	-0.0892503	0.0231559	0.162751	NS	1.08103		0.324212	NS	0.926434	NS
Os03g0101600|mRNA|AK069374|CDS+3'UTR	Quinone oxidoreductase.	mRNA	-0.0865891	-0.0232077	0.506971	NS	1.04491		0.626832	NS	0.941401	NS
Os09g0555700|mRNA|AK061264|CDS+3'UTR	Zn-finger, C2H2 type domain containing protein.	mRNA	0.0144114	0.0475967	0.835073	NS	1.02327		0.855224	NS	0.976338	NS
Os06g0102300|mRNA|AK071958|CDS+3'UTR	Phytochelatin synthase.	mRNA	-0.0740206	0.0320058	0.244602	NS	1.07626		0.389257	NS	0.929556	NS
Os08g0509600|mRNA|AK107191|CDS+3'UTR	SBP-domain protein 5 (Fragment).	mRNA	0.0140965	-0.231732	0.755915	NS	0.843331		0.713164	NS	0.953437	NS
Os01g0696900|mRNA|AK060038|CDS+3'UTR	Conserved hypothetical protein.	mRNA	-0.526285	0.0245885	0.142591	NS	1.46497		0.0926825	NS	0.857368	NS
Os05g0372100|mRNA|AK102474|CDS+3'UTR	Receptor protein kinase-like protein.	mRNA	-0.14292	-0.0536284	0.613565	NS	1.06385		0.644306	NS	0.943458	NS
Os06g0354700|mRNA|AK066777|CDS+3'UTR	Alpha/beta hydrolase fold domain containing protein.	mRNA	0.2106	-0.114401	0.127463	NS	0.798298		0.118956	NS	0.857532	NS
Os08g0169100|COMBINER_EST|AU174459|7	Hypothetical protein.	COMBINER_EST	-0.107071	0.267523	0.329667	NS	1.29647		0.271713	NS	0.900513	NS
Os03g0231800|mRNA|AK061945|CDS+3'UTR	XF1 protein (Squalene monooxygenase, putative).	mRNA	-0.186108	0.211312	0.0168069	*	1.31715		0.0202729	*	0.824977	NS
Os02g0289300|mRNA|AK062485|UTR	Non-protein coding transcript, putative npRNA.	mRNA	-0.102928	0.14359	0.0359562	*	1.18634		0.0700445	NS	0.852734	NS
Os05g0148700|mRNA|AK104683|CDS+3'UTR	ARM repeat fold domain containing protein.	mRNA	-0.214437	0.151248	0.179994	NS	1.28849		0.149585	NS	0.863037	NS
Os05g0126700|mRNA|AK102104|CDS+3'UTR	Conserved hypothetical protein.	mRNA	0.0115784	-0.015398	0.930362	NS	0.981475		0.928438	NS	0.987643	NS
Os02g0539100|mRNA|AK120285|CDS+3'UTR	Digalactosyldiacylglycerol synthase 1.	mRNA	-0.0979686	-0.0744882	0.889375	NS	1.01641		0.901495	NS	0.983053	NS
Os12g0557900|COMBINER_EST|Os12g0557900|8	Cyclin-like F-box domain containing protein.	COMBINER_EST	-0.476107	0.312122	0.00907184	**	1.72695	UP	0.00419823	**	0.68751	NS
Os03g0657100|mRNA|AK066133|CDS+3'UTR	U box domain containing protein.	mRNA	0.06661	-0.0942695	0.280794	NS	0.89448		0.333064	NS	0.928716	NS
Os04g0125700|mRNA|AK073177|CDS+3'UTR	Legume lectin, beta domain containing protein.	mRNA	0.238555	-0.354773	0.255952	NS	0.662812	DOWN	0.177697	NS	0.869782	NS
Os02g0229800|COMBINER_EST|Os02g0229800|8	Conserved hypothetical protein.	COMBINER_EST	0.017117	-0.0128293	0.890319	NS	0.979457		0.895219	NS	0.981909	NS
Os02g0143100|mRNA|AK063330|CDS+3'UTR	Sucrose-phosphatase (EC 3.1.3.24).	mRNA	0.0578229	0.00833774	0.72196	NS	0.966281		0.764651	NS	0.962464	NS
Os02g0531600|COMBINER|CI540085|6	(No Hit)	COMBINER	0.057848	-0.0226099	0.638508	NS	0.945757		0.670948	NS	0.947676	NS
Os02g0194700|mRNA|AK071915|CDS+3'UTR	Plant lipoxygenase family protein.	mRNA	-0.204342	0.166003	0.0773373	NS	1.29266		0.0704718	NS	0.852734	NS
Os08g0197700|COMBINER_EST|CI091121|6	Luminal binding protein 5 precursor (BiP 5) (78 kDa glucose-regulated protein homolog 5) (GRP 78-5).	COMBINER_EST	-0.450484	0.105749	0.152626	NS	1.47042		0.0993267	NS	0.857368	NS
Os01g0149400|mRNA|D29712|5'UTR+CDS	Histone H2B.1.	mRNA	-0.176765	-0.0660353	0.686312	NS	1.07977		0.680603	NS	0.949183	NS
Os04g0627300|COMBINER_EST|AU095514|6	Conserved hypothetical protein.	COMBINER_EST	0.0650883	-0.0183856	0.618544	NS	0.943782		0.65432	NS	0.944555	NS
Os08g0117300|mRNA|AK104147|CDS+3'UTR	40S ribosomal protein S13.	mRNA	0.184561	0.0563271	0.638746	NS	0.914951		0.63169	NS	0.942061	NS
Os07g0228400|mRNA|AK106370|CDS+3'UTR	Cyclin-like F-box domain containing protein.	mRNA	-0.0862993	0.0811586	0.388589	NS	1.12308		0.40622	NS	0.929556	NS
Os08g0306000|COMBINER|CI274096|6	(No Hit)	COMBINER	-0.222668	0.191615	0.0787785	NS	1.33264		0.0643812	NS	0.852734	NS
Os02g0813500|mRNA|D85751|CDS+3'UTR	Glutathione reductase, cytosolic (EC 1.8.1.7) (GR) (GRase).	mRNA	0.0622537	0.0193052	0.701203	NS	0.970669		0.765904	NS	0.962642	NS
Os06g0343600|mRNA|AK102481|CDS+3'UTR	UDP-glucuronosyl/UDP-glucosyltransferase family protein.	mRNA	0.0304096	0.0366625	0.974922	NS	1.00434		0.976814	NS	0.996669	NS
Os12g0638100|mRNA|AK103026|CDS+3'UTR	Receptor-like protein kinase.	mRNA	0.0314504	-0.035377	0.846485	NS	0.954735		0.837458	NS	0.973242	NS
Os03g0668400|mRNA|AK119454|CDS+3'UTR	Plant specific of unknown function DUF860 family protein.	mRNA	-0.11266	0.0953801	0.142144	NS	1.15512		0.186339	NS	0.870959	NS
Os09g0557900|mRNA|AK108807|CDS+3'UTR	Plastocyanin-like domain containing protein.	mRNA	-0.328432	0.592439	0.00868882	**	1.89326	UP	0.00324026	**	0.68751	NS
Os11g0258900|mRNA|AK102638|CDS+3'UTR	Conserved hypothetical protein.	mRNA	0.298335	-0.304408	0.0236472	*	0.658501	DOWN	0.014429	*	0.821718	NS
Os06g0565300|COMBINER_EST|CI044706|6	Hypothetical protein.	COMBINER_EST	0.141531	-0.467986	0.0807469	NS	0.655416	DOWN	0.0476996	*	0.852734	NS
Os12g0617400|mRNA|AK107649|CDS+3'UTR	Viviparous-14.	mRNA	-0.037061	0.0306544	0.814831	NS	1.04806		0.810267	NS	0.96928	NS
Os05g0113300|mRNA|AK106443|CDS+3'UTR	Conserved hypothetical protein.	mRNA	0.15602	-0.2696	0.0271766	*	0.744519		0.0259284	*	0.836298	NS
Os09g0522000|mRNA|AK062422|CDS+3'UTR	CBF-like protein.	mRNA	0.231677	-0.0636305	0.453304	NS	0.814898		0.402021	NS	0.929556	NS
Os01g0261200|mRNA|AK102808|CDS+3'UTR	No apical meristem (NAM) protein domain containing protein.	mRNA	0.00604868	-0.0796089	0.570898	NS	0.942355		0.621103	NS	0.940211	NS
Os07g0641700|mRNA|AF009413|CDS+3'UTR	10 kDa chaperonin (Protein CPN10) (Protein groES).	mRNA	0.054343	0.0324721	0.897379	NS	0.984955		0.908644	NS	0.984527	NS
Os10g0128800|COMBINER_EST|Os10g0128800|8	Cyclin-like F-box domain containing protein.	COMBINER_EST	0.0606829	-0.0285684	0.724265	NS	0.94001		0.724444	NS	0.955527	NS
Os01g0232300|mRNA|AK120694|CDS+3'UTR	Zinc phosphodiesterase ELAC protein 1 (EC 3.1.26.11) (Ribonuclease Z 1) (RNase Z 1) (tRNA 3 endonuclease 1) (ElaC homolog protein 1). Splice isoform 2.	mRNA	-0.0453184	0.119772	0.438969	NS	1.12124		0.44655	NS	0.929686	NS
Os12g0605800|mRNA|AK061906|CDS+3'UTR	Methylcrotonyl-CoA carboxylase alpha chain, mitochondrial precursor (EC 6.4.1.4) (3-Methylcrotonyl-CoA carboxylase 1) (MCCase alpha subunit) (3-methylcrotonyl-CoA:carbon dioxide ligase alpha subunit).	mRNA	-0.286141	0.0966082	0.0248504	*	1.30382		0.0284553	*	0.842258	NS
Os02g0215100|mRNA|AK110993|CDS+3'UTR	Hypothetical protein.	mRNA	-0.0136811	0.0568656	0.698381	NS	1.05011		0.721966	NS	0.9552	NS
Os01g0770800|mRNA|AK109200|CDS+3'UTR	Ctr copper transporter family protein.	mRNA	0.111816	0.0229259	0.61258	NS	0.940246		0.644091	NS	0.943458	NS
Os02g0180900|mRNA|AK064416|CDS+3'UTR	Hypothetical protein.	mRNA	0.290486	-0.203744	0.114945	NS	0.70994		0.0792386	NS	0.856565	NS
Os01g0687300|mRNA|AK064954|CDS+3'UTR	Conserved hypothetical protein.	mRNA	0.0509319	-0.000768425	0.853695	NS	0.964799		0.85142	NS	0.976166	NS
Os04g0423700|COMBINER_EST|CI438004|6	Conserved hypothetical protein.	COMBINER_EST	-0.0162618	-0.0454981	0.760973	NS	0.979939		0.825151	NS	0.971302	NS
Os08g0202200|mRNA|AK058765|CDS+3'UTR	Conserved hypothetical protein.	mRNA	-0.228214	0.0417352	0.217894	NS	1.20577		0.211201	NS	0.875767	NS
Os01g0308300|COMBINER|CI547969|0	(No Hit)	COMBINER	-0.105763	0.0621039	0.341013	NS	1.1234		0.370504	NS	0.929556	NS
Os03g0413100|mRNA|AK100182|CDS+3'UTR	ACR4.	mRNA	-0.123272	-0.00427151	0.673804	NS	1.08598		0.66566	NS	0.94702	NS
Os03g0833500|mRNA|AK119356|CDS+3'UTR	Conserved hypothetical protein.	mRNA	0.107553	0.0244987	0.649467	NS	0.944057		0.675359	NS	0.948047	NS
Os11g0707900|mRNA|AK105585|CDS+3'UTR	Hypothetical protein.	mRNA	-0.0475338	0.148075	0.194423	NS	1.14521		0.236758	NS	0.888999	NS
Os06g0132600|mRNA|AK074010|CDS+3'UTR	Conserved hypothetical protein.	mRNA	0.0728062	-0.0399648	0.417668	NS	0.92481		0.485415	NS	0.930762	NS
Os08g0157600|mRNA|AK121547|CDS+3'UTR	Myb, DNA-binding domain containing protein.	mRNA	-0.0409369	0.428449	0.352837	NS	1.38452		0.276657	NS	0.903299	NS
Os01g0762000|mRNA|AK120818|5'UTR+CDS	Patatin family protein.	mRNA	0.164206	-0.129498	0.220537	NS	0.815805		0.203845	NS	0.874349	NS
Os01g0833800|mRNA|AK072219|CDS+3'UTR	IQ calmodulin-binding region domain containing protein.	mRNA	-0.0326993	0.0539255	0.0227964	*	1.06188		0.280275	NS	0.904749	NS
Os07g0628900|mRNA|AK111564|CDS+3'UTR	KI domain interacting kinase 1.	mRNA	0.0144181	-0.0261595	0.562609	NS	0.972266		0.715685	NS	0.954151	NS
Os02g0615800|mRNA|AK065018|CDS+3'UTR	Protein kinase domain containing protein.	mRNA	1.39533	-0.000107051	0.393289	NS	0.38013	DOWN	0.273834	NS	0.902028	NS
Os03g0821400|mRNA|AK069793|CDS+3'UTR	Hypothetical protein.	mRNA	-0.0359588	0.046633	0.650728	NS	1.05892		0.676732	NS	0.94852	NS
Os04g0540600|mRNA|AF464932|CDS+3'UTR	Aldehyde dehydrogenase domain containing protein.	mRNA	-0.0355995	0.153203	0.52502	NS	1.13982		0.504087	NS	0.931011	NS
Os06g0236300|mRNA|AK119955|CDS+3'UTR	Conserved hypothetical protein.	mRNA	-0.0579594	-0.086518	0.925158	NS	0.980399		0.923323	NS	0.98679	NS
Os01g0808100|mRNA|AY620415|CDS+3'UTR	Transcription factor HBP-1b(c1) (Fragment).	mRNA	0.269183	-0.131947	0.208204	NS	0.757265		0.164395	NS	0.866089	NS
Os05g0229000|COMBINER_EST|Os05g0229000|8	D111/G-patch domain containing protein.	COMBINER_EST	-0.202035	0.0985496	0.0957649	NS	1.23164		0.101412	NS	0.857368	NS
Os03g0703100|mRNA|AK105850|CDS+3'UTR	Beta-glucosidase.	mRNA	-0.197428	0.0550642	0.206128	NS	1.19126		0.209964	NS	0.875633	NS
Os04g0675800|COMBINER_EST|Os04g0675800|8	Cyclin-like F-box domain containing protein.	COMBINER_EST	0.165606	0.0299418	0.586169	NS	0.910251		0.584739	NS	0.937979	NS
Os11g0435500|mRNA|AK069963|CDS+3'UTR	Conserved hypothetical protein.	mRNA	0.0294429	-0.0469251	0.841645	NS	0.948442		0.829482	NS	0.972041	NS
Os04g0434700|mRNA|AK062857|UTR	Non-protein coding transcript, unclassifiable transcript.	mRNA	-0.188604	0.0297844	0.496753	NS	1.16343		0.466251	NS	0.930278	NS
Os02g0778500|mRNA|AK107205|CDS+3'UTR	Conserved hypothetical protein.	mRNA	-0.0714514	-0.121096	0.893848	NS	0.966174		0.886502	NS	0.981199	NS
Os06g0523400|mRNA|AK121890|CDS+3'UTR	Nucleotide-sugar transporter family protein.	mRNA	-0.0144305	0.0783825	0.418394	NS	1.06645		0.51808	NS	0.931011	NS
Os03g0308100|mRNA|AK105977|CDS+3'UTR	Peptidase S14, ClpP family protein.	mRNA	-0.138048	0.0893092	0.0248632	*	1.17069		0.066279	NS	0.852734	NS
osa-miR393|Os01|3'seq	miRNA	osa-miR393 Os01 3'seq	0.0487294	-0.0607471	0.600341	NS	0.926924		0.615355	NS	0.93999	NS
Os09g0414900|mRNA|AK059073|CDS+3'UTR	GASA5-like protein (Fragment).	mRNA	0.239104	0.00863933	0.40783	NS	0.85236		0.384196	NS	0.929556	NS
Os05g0581900|mRNA|AK109090|CDS+3'UTR	Conserved hypothetical protein.	mRNA	-0.0161165	0.001387	0.892228	NS	1.01221		0.912434	NS	0.985213	NS
Os08g0562100|mRNA|AK102598|CDS+3'UTR	Sorghum chloroplast CM3 malate dehydrogenase (NADP) (Fragment).	mRNA	-0.0468729	0.149329	0.368082	NS	1.14568		0.370146	NS	0.929556	NS
Os03g0413100|mRNA|AK063316|CDS+3'UTR	ACR4.	mRNA	-0.370673	0.186802	0.136781	NS	1.47169		0.0879948	NS	0.857064	NS
osa-miR167h|Os12|5'seq	miRNA	osa-miR167h Os12 5'seq	0.0774816	-0.116458	0.758943	NS	0.874215		0.722677	NS	0.955232	NS
Os04g0638900|COMBINER_EST|Os04g0638900|8	Hypothetical protein.	COMBINER_EST	-0.27536	0.432169	0.0303041	*	1.633	UP	0.0152064	*	0.821718	NS
Os12g0118800|mRNA|AK063302|CDS+3'UTR	Ankyrin repeat containing protein.	mRNA	0.111135	0.0402673	0.813282	NS	0.952065		0.807326	NS	0.968631	NS
Os04g0463800|mRNA|AK100348|CDS+3'UTR	TPR-like domain containing protein.	mRNA	-0.112203	0.0205228	0.38502	NS	1.09636		0.43713	NS	0.929556	NS
Os01g0895100|mRNA|AK099166|CDS+3'UTR	Membrane-associated 30 kDa protein, chloroplast precursor (M30).	mRNA	-0.0415637	0.0426173	0.443589	NS	1.06009		0.548876	NS	0.933789	NS
Os02g0168800|mRNA|AK060914|CDS+3'UTR	Porphobilinogen deaminase (Fragment).	mRNA	-0.0168006	0.0899889	0.636342	NS	1.07683		0.644242	NS	0.943458	NS
Os11g0682500|mRNA|AK120734|CDS+3'UTR	Viral coat and capsid protein family protein.	mRNA	0.0647578	0.0597701	0.981036	NS	0.996549		0.982145	NS	0.99769	NS
Os02g0580500|mRNA|AK108467|CDS+3'UTR	Prohibitin.	mRNA	0.107597	0.044121	0.780689	NS	0.956956		0.786821	NS	0.965533	NS
Os03g0118700|COMBINER|CI277624|6	(No Hit)	COMBINER	0.063112	-0.0112994	0.685949	NS	0.94973		0.709236	NS	0.952338	NS
Os03g0370900|mRNA|AK101513|CDS+3'UTR	Cytochrome P450.	mRNA	0.102302	-0.135581	0.0373591	*	0.847989		0.0751487	NS	0.852734	NS
Os10g0563700|mRNA|AK072751|CDS+3'UTR	Nucleoside diphosphate kinase family protein.	mRNA	0.092135	0.0139196	0.729588	NS	0.947229		0.736595	NS	0.958339	NS
Os11g0600700|mRNA|AK061258|CDS+3'UTR	Zn-finger, RING domain containing protein.	mRNA	0.0331903	-0.0402215	0.570393	NS	0.950388		0.639434	NS	0.942673	NS
Os01g0758200|mRNA|AK071083|CDS+3'UTR	Dof2 (Fragment).	mRNA	0.309602	0.00206185	0.414825	NS	0.808018		0.364136	NS	0.929556	NS
Os11g0307600|mRNA|AK121926|CDS+3'UTR	Conserved hypothetical protein.	mRNA	-0.0462136	0.00483751	0.700114	NS	1.03602		0.749771	NS	0.960506	NS
Os01g0919500|mRNA|AK067058|CDS+3'UTR	Zn-finger, RING domain containing protein.	mRNA	0.0580974	-0.027524	0.159222	NS	0.942379		0.391701	NS	0.929556	NS
Os06g0234200|mRNA|AF380335|CDS+3'UTR	RAC-ROP-like G-protein.	mRNA	0.0584011	-0.173094	0.196701	NS	0.851752		0.213893	NS	0.877561	NS
Os01g0805000|COMBINER_EST|CI027916|0	50S ribosomal protein L34.	COMBINER_EST	-0.00611424	0.10694	0.468644	NS	1.08152		0.518967	NS	0.931011	NS
Os04g0221000|mRNA|AK102514|CDS+3'UTR	Conserved hypothetical protein.	mRNA	0.054961	0.0595154	0.975931	NS	1.00316		0.979547	NS	0.997326	NS
Os01g0721900|mRNA|AK059581|CDS+3'UTR	Hyaluronan/mRNA binding protein family protein.	mRNA	-0.0439057	0.0921748	0.365253	NS	1.09892		0.419647	NS	0.929556	NS
Os01g0973200|COMBINER_EST|CI276041|6	Conserved hypothetical protein.	COMBINER_EST	-0.106762	0.210613	0.273492	NS	1.24606		0.238825	NS	0.889684	NS
Os10g0555700|mRNA|AK061068|CDS+3'UTR	Major pollen allergen Lol pI family protein.	mRNA	0.0580304	-0.0254741	0.619834	NS	0.943762		0.655142	NS	0.944555	NS
Os05g0188600|mRNA|AK111527|CDS+3'UTR	Hypothetical protein.	mRNA	-0.000207664	-0.0137072	0.861792	NS	0.990687		0.909472	NS	0.984952	NS
Os05g0147200|mRNA|AK064493|CDS+3'UTR	Initiation factor eIF-4 gamma, MA3 domain containing protein.	mRNA	-0.10531	0.106757	0.0615021	NS	1.15835		0.113441	NS	0.857532	NS
Os01g0657100|mRNA|AK062362|CDS+3'UTR	Phosphate transporter PT4.	mRNA	0.170408	-0.0322194	0.460532	NS	0.868967		0.441441	NS	0.929556	NS
Os02g0126800|mRNA|AK071820|CDS+3'UTR	Vesicle transport v-SNARE family protein.	mRNA	0.0149906	-0.0147057	0.678335	NS	0.979627		0.793106	NS	0.966711	NS
Os11g0162300|COMBINER_EST|Os11g0162300|8	Hypothetical protein.	COMBINER_EST	-0.0962218	-0.332349	0.643147	NS	0.849021		0.599086	NS	0.939164	NS
Os01g0120800|mRNA|AK072604|CDS+3'UTR	Eukaryotic translation initiation factor 3 subunit 10 (eIF-3 theta) (Eukaryotic translation initiation factor 3 large subunit) (eIF3a) (p114).	mRNA	-0.0191393	0.0543396	0.685805	NS	1.05225		0.710154	NS	0.95246	NS
osa-miR156d|Os02|5'seq	miRNA	osa-miR156d Os02 5'seq	-0.135293	0.171736	0.417429	NS	1.23716		0.366645	NS	0.929556	NS
Os01g0611000|mRNA|AK060682|CDS+3'UTR	Protein of unknown function DUF642 family protein.	mRNA	-0.710988	0.266935	0.0239006	*	1.96963	UP	0.00856245	**	0.777115	NS
Os03g0243900|mRNA|AK100431|CDS+3'UTR	Thaumatin-like protein.	mRNA	0.484556	-0.111661	0.126748	NS	0.661486	DOWN	0.0780633	NS	0.856565	NS
Os05g0594500|mRNA|AK067256|CDS+3'UTR	Conserved hypothetical protein.	mRNA	0.306966	-0.022305	0.258659	NS	0.795939		0.223164	NS	0.881075	NS
Os08g0543200|COMBINER_EST|Os08g0543200|8	Transferase family protein.	COMBINER_EST	0.16577	-0.121169	0.0329436	*	0.819639		0.0532214	NS	0.852734	NS
Os06g0568600|mRNA|AY660664|5'UTR+CDS	Ent-kaurene oxidase (EC 1.14.13.78) (AtKO1) (Cytochrome P450 701A3).	mRNA	0.00706899	0.00530136	0.994842	NS	0.998776		0.994898	NS	0.999141	NS
Os08g0477100|mRNA|AK108679|CDS+3'UTR	Patatin family protein.	mRNA	-0.0406601	0.0479152	0.672654	NS	1.06332		0.686011	NS	0.949879	NS
Os01g0780300|COMBINER_EST|Os01g0780300|8	Hypothetical protein.	COMBINER_EST	-0.296559	0.207181	0.259221	NS	1.41788		0.190325	NS	0.871207	NS
Os01g0225100|mRNA|AK100398|CDS+3'UTR	Smr protein/MutS2 C-terminal domain containing protein.	mRNA	-0.0901568	0.0550356	0.106771	NS	1.10588		0.223699	NS	0.881574	NS
Os07g0682300|COMBINER_EST|CB647338|7	Conserved hypothetical protein.	COMBINER_EST	0.196635	-0.0178132	0.257549	NS	0.861876		0.271357	NS	0.900513	NS
Os01g0541700|COMBINER|CI419613|x	(No Hit)	COMBINER	-0.136639	0.0163821	0.43826	NS	1.1119		0.455717	NS	0.929976	NS
Os03g0752500|mRNA|AK063100|UTR	Non-protein coding transcript, uncharacterized transcript.	mRNA	-0.0883634	0.482497	0.310044	NS	1.48541		0.22688	NS	0.884023	NS
Os01g0897300|mRNA|AK106167|CDS+3'UTR	Ribonuclease T2 family protein.	mRNA	-0.188437	-0.0125915	0.292546	NS	1.12963		0.327485	NS	0.927575	NS
Os05g0120000|COMBINER_EST|Os05g0120000|8	ABC transporter related domain containing protein.	COMBINER_EST	-0.258203	-0.0444372	0.586531	NS	1.15971		0.55015	NS	0.933976	NS
Os03g0726800|mRNA|AK101683|CDS+3'UTR	Protein of unknown function DUF676 domain containing protein.	mRNA	-0.179625	0.0860107	0.130233	NS	1.20217		0.142912	NS	0.858569	NS
POsControl0047|art	NONE		0.0810745	-0.0477481	0.445635	NS	0.914578		0.484667	NS	0.930762	NS
Os05g0510100|COMBINER_EST|AU029398|6	Protein of unknown function DUF567 family protein.	COMBINER_EST	0.0990193	-0.0757573	0.105777	NS	0.885905		0.185859	NS	0.870959	NS
Os01g0934400|mRNA|AK058904|CDS+3'UTR	Conserved hypothetical protein.	mRNA	0.0600715	0.222444	0.547682	NS	1.11913		0.537023	NS	0.933789	NS
Os12g0615400|mRNA|AK072988|CDS+3'UTR	37 kDa inner envelope membrane protein, chloroplast precursor (E37).	mRNA	-0.0657458	-0.0531936	0.924893	NS	1.00874		0.938464	NS	0.989187	NS
Os03g0278900|mRNA|AK066019|CDS+3'UTR	H+-transporting ATP synthase chain 9-like protein.	mRNA	0.178514	-0.207262	0.236436	NS	0.765368		0.190802	NS	0.871207	NS
Os01g0869500|mRNA|AK070435|CDS+3'UTR	Plant nuclear matrix 1 family protein.	mRNA	-0.0479145	0.0775192	0.168409	NS	1.09084		0.302132	NS	0.912953	NS
Os06g0685700|mRNA|AB071299|CDS	Auxin response factor 16.	mRNA	-0.210184	0.0427346	0.146999	NS	1.19162		0.162535	NS	0.865176	NS
Os09g0105400|COMBINER|CI330756|6	(No Hit)	COMBINER	-0.0216261	0.136344	0.394504	NS	1.11572		0.41865	NS	0.929556	NS
Os04g0404400|mRNA|AK112111|CDS+3'UTR	Bipartite response regulator, C-terminal effector domain containing protein.	mRNA	-0.0728629	-0.18825	0.634973	NS	0.923135		0.636824	NS	0.942609	NS
Os03g0271900|mRNA|AK103225|CDS+3'UTR	Peptidase A1, pepsin family protein.	mRNA	0.104825	0.0279272	0.675004	NS	0.948094		0.699161	NS	0.951624	NS
Os02g0670900|mRNA|AK061649|CDS+3'UTR	Amino acid transporter protein-like.	mRNA	0.177194	-0.185989	0.0021616	**	0.777447		0.00715856	**	0.755973	NS
Os02g0739900|COMBINER_EST|CI036243|6	Arabidopsis thaliana protein of unknown function DUF813 family protein.	COMBINER_EST	0.135074	-0.00410318	0.573706	NS	0.908037		0.572448	NS	0.936484	NS
osa-miR397b|Os02|5'seq	miRNA	osa-miR397b Os02 5'seq	0.376602	-0.0962596	0.0640463	NS	0.720534		0.0472678	*	0.852734	NS
Os08g0520400|mRNA|AK102428|CDS+3'UTR	Conserved hypothetical protein.	mRNA	-0.0412993	0.0452178	0.404718	NS	1.0618		0.522731	NS	0.931923	NS
Os09g0322600|mRNA|AK070013|CDS+3'UTR	Conserved hypothetical protein.	mRNA	-0.131871	0.222337	0.188012	NS	1.27828		0.15876	NS	0.864532	NS
Os03g0225100|mRNA|AK070170|CDS+3'UTR	Protein kinase domain containing protein.	mRNA	-0.108263	-0.00689912	0.592093	NS	1.07279		0.616915	NS	0.940103	NS
Os01g0839100|mRNA|AK108227|CDS+3'UTR	Zn-finger, C2H2 type domain containing protein.	mRNA	-0.321143	0.0817318	0.179179	NS	1.32214		0.140909	NS	0.858437	NS
Os05g0182000|COMBINER_EST|CI466251|6	Late embryogenesis abundant protein.	COMBINER_EST	0.0620644	0.0599773	0.987772	NS	0.998554		0.989889	NS	0.99832	NS
Os01g0889800|mRNA|AK104708|CDS+3'UTR	Rhodanese-like domain containing protein.	mRNA	-0.164767	0.131598	0.15015	NS	1.22805		0.146363	NS	0.862002	NS
Os05g0513400|mRNA|AK121638|CDS+3'UTR	Conserved hypothetical protein.	mRNA	-0.1568	0.0738322	0.495291	NS	1.17335		0.460125	NS	0.929998	NS
Os01g0145200|COMBINER|CI541843|x	(No Hit)	COMBINER	0.101057	-0.104502	0.509445	NS	0.867203		0.483009	NS	0.930762	NS
Os04g0353200|mRNA|AK120373|CDS+3'UTR	Conserved hypothetical protein.	mRNA	-0.25029	-0.00427365	0.316977	NS	1.18593		0.301442	NS	0.912953	NS
Os06g0493100|mRNA|AK063797|CDS+3'UTR	Hypothetical protein.	mRNA	0.145972	-0.650169	0.102812	NS	0.575887	DOWN	0.052586	NS	0.852734	NS
Os07g0495000|mRNA|AK060721|CDS+3'UTR	Protein of unknown function DUF923 family protein.	mRNA	-0.21655	0.0844374	0.042678	*	1.23199		0.058408	NS	0.852734	NS
Os11g0448400|mRNA|AB095094|CDS+3'UTR	RNA polymerase, sigma subunit family protein.	mRNA	-0.202405	0.243521	0.117237	NS	1.36219		0.086727	NS	0.856565	NS
POsControl0020|genome	NONE		0.0467141	0.0655167	0.913968	NS	1.01312		0.923102	NS	0.98679	NS
Os04g0382300|mRNA|AK104588|CDS+3'UTR	CBS domain containing protein.	mRNA	0.171405	-0.0285032	0.34832	NS	0.870606		0.352386	NS	0.929556	NS
Os07g0644900|COMBINER_EST|Os07g0644900|8	Conserved hypothetical protein.	COMBINER_EST	-0.0402077	0.191643	0.629422	NS	1.17434		0.586445	NS	0.938216	NS
Os03g0742800|mRNA|AK069015|CDS+3'UTR	COPII subunit Sec23 (Fragment).	mRNA	0.0559044	0.0342939	0.871072	NS	0.985132		0.893741	NS	0.981909	NS
Os03g0563400|COMBINER_EST|CI418557|6	BED finger domain containing protein.	COMBINER_EST	0.0548971	-0.0176716	0.709482	NS	0.950943		0.727365	NS	0.956139	NS
Os02g0661500|mRNA|AK068317|CDS+3'UTR	Hypothetical protein.	mRNA	-0.409552	0.279049	0.00643613	**	1.61172	UP	0.00381495	**	0.68751	NS
Os02g0106800|mRNA|AK060675|CDS+3'UTR	Conserved hypothetical protein.	mRNA	0.00388074	-0.0269926	0.75509	NS	0.978828		0.818386	NS	0.970636	NS
Os07g0204900|mRNA|AK065213|CDS+3'UTR	Zeta-carotene desaturase (Fragment).	mRNA	-0.126892	0.0353248	0.360967	NS	1.119		0.390065	NS	0.929556	NS
Os01g0776800|mRNA|AK101996|CDS+3'UTR	Conserved hypothetical protein.	mRNA	0.107838	0.0145199	0.429778	NS	0.937365		0.523871	NS	0.932228	NS
Os03g0325400|mRNA|AK064647|UTR	Non-protein coding transcript, uncharacterized transcript.	mRNA	-0.0952139	0.14842	0.0792756	NS	1.18397		0.110852	NS	0.857368	NS
Os03g0372900|mRNA|AK100417|CDS+3'UTR	Cyclin-like F-box domain containing protein.	mRNA	-0.0783447	-0.0344853	0.874312	NS	1.03087		0.872615	NS	0.979107	NS
Os01g0374400|COMBINER_EST|Os01g0374400|8	Conserved hypothetical protein.	COMBINER_EST	0.185578	0.0135703	0.417382	NS	0.887607		0.424938	NS	0.929556	NS
Os04g0593400|COMBINER_EST|CI422315|0	Bet v I allergen family protein.	COMBINER_EST	-0.181844	-0.564542	0.668713	NS	0.767001		0.607868	NS	0.939871	NS
Os11g0126900|mRNA|AK069257|CDS+3'UTR	No apical meristem (NAM) protein domain containing protein.	mRNA	0.082081	-0.0779366	0.621483	NS	0.895014		0.601486	NS	0.939363	NS
Os08g0526200|mRNA|AK071263|CDS+3'UTR	Hypothetical protein.	mRNA	0.160203	-0.0515923	0.283819	NS	0.863462		0.293531	NS	0.909371	NS
Os01g0850400|mRNA|AJ575220|5'UTR+CDS	MYBY1 protein (Fragment).	mRNA	-0.0398381	0.128611	0.130034	NS	1.12385		0.212664	NS	0.876726	NS
Os05g0487300|mRNA|AK064162|CDS+3'UTR	Conserved hypothetical protein.	mRNA	0.207077	-0.245719	0.313141	NS	0.730626		0.243611	NS	0.890358	NS
Os03g0624600|mRNA|AK062675|CDS+3'UTR	No apical meristem (NAM) protein domain containing protein.	mRNA	-0.198214	-0.234079	0.919874	NS	0.975447		0.915236	NS	0.985724	NS
Os01g0897800|mRNA|AY288943|CDS+3'UTR	Rad21/Rec8 like protein, N-terminal domain containing protein.	mRNA	0.0287311	-0.0623295	0.217602	NS	0.938832		0.408793	NS	0.929556	NS
Os02g0202000|COMBINER_EST|CI420687|0	Dehydration responsive element binding protein 2B (DREB2B protein).	COMBINER_EST	0.27847	-0.0686231	0.268435	NS	0.786166		0.226335	NS	0.883681	NS
Os02g0761100|mRNA|AK070404|CDS+3'UTR	Cyclophilin-40 (Expressed protein).	mRNA	-0.054641	0.040138	0.25505	NS	1.0679		0.420453	NS	0.929556	NS
Os05g0304100|mRNA|AK101238|CDS+3'UTR	Conserved hypothetical protein.	mRNA	-0.0942357	-0.0103818	0.553666	NS	1.05985		0.613312	NS	0.939871	NS
Os09g0324200|mRNA|AK109621|CDS+3'UTR	Cyclin-like F-box domain containing protein.	mRNA	-0.0402386	0.0989265	0.645747	NS	1.10127		0.631701	NS	0.942061	NS
Os01g0597600|COMBINER_EST|AU056136|7	Amino acid/polyamine transporter II family protein.	COMBINER_EST	-0.413367	0.649552	0.169842	NS	2.08915	UP	0.0871741	NS	0.857064	NS
Os02g0702600|mRNA|AK102549|CDS+3'UTR	Protein of unknown function DUF315 domain containing protein.	mRNA	0.0643581	-0.0676197	0.434495	NS	0.91258		0.473226	NS	0.930762	NS
Os01g0899200|mRNA|AK108736|CDS+3'UTR	ERD3 protein.	mRNA	-0.0865035	-0.0225639	0.752439	NS	1.04532		0.765777	NS	0.962642	NS
Os01g0549400|mRNA|AK122104|CDS+3'UTR	RNA helicase, DRH1.	mRNA	0.0472422	-0.0266175	0.459316	NS	0.950093		0.579093	NS	0.937606	NS
Os07g0506700|mRNA|AK073959|CDS+3'UTR	WD40-like domain containing protein.	mRNA	-0.0633128	0.134825	0.307613	NS	1.14722		0.32162	NS	0.924402	NS
Os09g0444700|mRNA|AK120833|CDS+3'UTR	Mitochondrial carrier-like protein.	mRNA	0.0157886	-0.0177002	0.673171	NS	0.977055		0.778735	NS	0.964306	NS
Os08g0434100|mRNA|AB052844|5'UTR+CDS	S-like ribonuclease (RNase PD2) (Fragment).	mRNA	-0.138015	0.222241	0.109412	NS	1.28365		0.0959428	NS	0.857368	NS
Os03g0146800|mRNA|AK121746|UTR	Non-protein coding transcript, uncharacterized transcript.	mRNA	0.0476799	-0.0341866	0.717434	NS	0.944834		0.724686	NS	0.955527	NS
Os07g0512000|mRNA|AK108133|CDS+3'UTR	Prephenate dehydratase domain containing protein.	mRNA	-0.473794	0.246954	0.0292523	*	1.64804	UP	0.01438	*	0.821718	NS
Os10g0510000|mRNA|AK070531|CDS+3'UTR	Actin 7 (Actin 2).	mRNA	-0.0281777	-0.093168	0.671776	NS	0.955952		0.71172	NS	0.953049	NS
Os07g0112600|mRNA|AK109561|CDS+3'UTR	Conserved hypothetical protein.	mRNA	0.187736	-0.181414	0.10952	NS	0.774238		0.0941187	NS	0.857368	NS
Os11g0469000|COMBINER_EST|AU029311|7	Hypothetical protein.	COMBINER_EST	-0.0411671	0.0429325	0.666931	NS	1.06003		0.68611	NS	0.949879	NS
Os02g0771600|mRNA|AK066805|CDS+3'UTR	1-aminocyclopropane-1-carboxylate oxidase 1 (EC 1.14.17.4) (ACC oxidase 1) (Ethylene-forming enzyme) (EFE).	mRNA	0.0787504	-0.0855184	0.176862	NS	0.892381		0.253054	NS	0.894989	NS
Os01g0962700|mRNA|AK119199|CDS+3'UTR	Peroxidase 12 precursor (EC 1.11.1.7) (Atperox P12) (PRXR6) (ATP4a).	mRNA	0.24493	-0.114243	0.166806	NS	0.779611		0.140793	NS	0.858437	NS
Os01g0905200|mRNA|AK067779|CDS+3'UTR	Exo70 exocyst complex subunit family protein.	mRNA	0.591466	-0.191466	0.0164589	*	0.581184	DOWN	0.0074206	**	0.755973	NS
Os02g0775200|mRNA|AK069984|CDS+3'UTR	Replication factor C 36kDa subunit.	mRNA	0.0227034	-0.00473309	0.739832	NS	0.981162		0.821756	NS	0.970636	NS
Os12g0209300|COMBINER_EST|Os12g0209300|8	Replication factor C conserved region domain containing protein.	COMBINER_EST	0.071635	-0.078748	0.31798	NS	0.901011		0.37073	NS	0.929556	NS
Os03g0131100|mRNA|AK100046|CDS+3'UTR	Plant regulator RWP-RK domain containing protein.	mRNA	-0.00458241	0.00770116	0.910962	NS	1.00855		0.932249	NS	0.987926	NS
Os06g0267500|mRNA|AK060434|CDS+3'UTR	NAM1 protein (Fragment).	mRNA	0.144794	-0.0340693	0.34711	NS	0.883399		0.366163	NS	0.929556	NS
Os05g0158700|mRNA|AK101414|CDS+3'UTR	Hypothetical protein.	mRNA	-0.117821	0.0262613	0.141335	NS	1.10503		0.252199	NS	0.894871	NS
Os04g0173300|mRNA|AK069921|CDS+3'UTR	Hypothetical protein.	mRNA	-0.057825	0.00717687	0.813855	NS	1.04609		0.811047	NS	0.969499	NS
Os02g0140500|mRNA|AK067920|CDS+3'UTR	mutator-like transposase [Oryza sativa (japonica cultivar-group)].	mRNA	0.148323	-0.0279248	0.665421	NS	0.885002		0.634949	NS	0.942428	NS
Os09g0425900|mRNA|AY224518|CDS	Senescence-associated protein 5.	mRNA	-0.236826	-0.196046	0.912872	NS	1.02867		0.907003	NS	0.984311	NS
Os01g0695300|mRNA|AK099451|CDS+3'UTR	Farnesyl pyrophosphate synthetase (FPP synthetase) (FPS) (Farnesyl diphosphate synthetase) [Includes: Dimethylallyltranstransferase (EC 2.5.1.1); Geranyltranstransferase (EC 2.5.1.10)].	mRNA	-0.29901	0.137334	0.0516156	NS	1.35317		0.0426335	*	0.852734	NS
osa-miR169i|Os08|5'seq	miRNA	osa-miR169i Os08 5'seq	-0.163384	0.174604	0.127213	NS	1.26399		0.115131	NS	0.857532	NS
Os11g0537900|COMBINER|CI105468|6	(No Hit)	COMBINER	0.111879	0.0216293	0.603669	NS	0.93936		0.636534	NS	0.942549	NS
Os12g0164800|COMBINER_EST|CI156047|6	Protein of unknown function DUF676 domain containing protein.	COMBINER_EST	0.0350685	-0.00705719	0.683302	NS	0.971223		0.759365	NS	0.961967	NS
Os07g0120900|mRNA|AK073714|CDS+3'UTR	Conserved hypothetical protein.	mRNA	-0.0504675	0.0050844	0.836391	NS	1.03926		0.835038	NS	0.972968	NS
Os11g0578700|mRNA|AK102056|CDS+3'UTR	Hypothetical protein.	mRNA	-0.0404088	-0.0546575	0.95485	NS	0.990172		0.955807	NS	0.993269	NS
Os03g0333300|mRNA|AK063858|5'UTR+CDS	Eukaryotic translation initiation factor 2 beta subunit (eIF-2-beta) (P38).	mRNA	0.0756943	0.0074234	0.720591	NS	0.95378		0.739302	NS	0.958598	NS
Os08g0527300|mRNA|AK121686|CDS+3'UTR	Peptidase C19, ubiquitin carboxyl-terminal hydrolase 2 family protein.	mRNA	-0.0828046	0.0641618	0.443394	NS	1.10724		0.46505	NS	0.930278	NS
Os11g0602300|mRNA|AB118011|5'UTR+CDS	TB2/DP1 and HVA22 related protein family protein.	mRNA	0.059227	-0.00987482	0.517011	NS	0.953231		0.618948	NS	0.940211	NS
Os03g0380600|COMBINER_EST|Os03g0380600|8	En/Spm-like transposon proteins family protein.	COMBINER_EST	0.108259	0.0227921	0.636848	NS	0.942479		0.664186	NS	0.946624	NS
Os03g0704400|mRNA|AK101297|CDS+3'UTR	Protein kinase domain containing protein.	mRNA	0.122741	-0.00268317	0.759534	NS	0.916734		0.737735	NS	0.958392	NS
Os04g0166300|mRNA|AK064066|UTR	Non-protein coding transcript, uncharacterized transcript.	mRNA	0.141251	-0.0109532	0.773336	NS	0.899874		0.744187	NS	0.959288	NS
Os12g0471100|mRNA|AK069404|CDS+3'UTR	AAA ATPase, central region domain containing protein.	mRNA	0.16816	0.0417352	0.719916	NS	0.916099		0.701505	NS	0.951768	NS
Os03g0569900|mRNA|AK119985|CDS+3'UTR	RNA Binding Protein 45.	mRNA	0.0184219	0.28213	0.560322	NS	1.20056		0.511726	NS	0.931011	NS
Os06g0622700|mRNA|AK107021|CDS+3'UTR	Basic-leucine zipper (bZIP) transcription factor domain containing protein.	mRNA	0.0585642	-0.122164	0.464273	NS	0.882257		0.456677	NS	0.929998	NS
Os05g0263200|COMBINER_EST|Os05g0263200|8	Retrotransposon gag protein family protein.	COMBINER_EST	-0.169814	0.102854	0.427123	NS	1.20804		0.384981	NS	0.929556	NS
Os07g0191200|mRNA|D31843|CDS+3'UTR	Plasma membrane H+ ATPase (EC 3.6.3.6).	mRNA	0.0760119	-0.185871	0.21052	NS	0.833999		0.208959	NS	0.875633	NS
Os02g0108500|mRNA|AK063089|CDS+3'UTR	Hypothetical protein.	mRNA	-0.145089	0.217072	0.0387512	*	1.28535		0.0427235	*	0.852734	NS
Os01g0551000|mRNA|AK071219|CDS+3'UTR	Conserved hypothetical protein.	mRNA	-0.0870182	0.0127437	0.637388	NS	1.0716		0.650738	NS	0.943963	NS
Os06g0204400|mRNA|AK100462|CDS+3'UTR	Aminoalcoholphosphotransferase.	mRNA	0.00116062	0.0308948	0.801955	NS	1.02082		0.842759	NS	0.975122	NS
Os11g0264300|mRNA|AK068456|CDS+3'UTR	Plant regulator RWP-RK domain containing protein.	mRNA	-0.301718	0.193557	0.0456547	*	1.40959		0.0332657	*	0.852734	NS
Os05g0417300|mRNA|AK073207|CDS+3'UTR	Conserved hypothetical protein.	mRNA	0.0540676	0.0685382	0.927426	NS	1.01008		0.936876	NS	0.989142	NS
Os04g0630000|mRNA|AK060199|CDS+3'UTR	SDA1 domain containing protein.	mRNA	-0.102568	0.153939	0.224278	NS	1.19458		0.222352	NS	0.881075	NS
Os06g0726200|mRNA|AK104020|CDS+3'UTR	Endochitinase precursor (EC 3.2.1.14).	mRNA	0.684608	-0.448446	0.00790133	**	0.45595	DOWN	0.00226839	**	0.68751	NS
Os09g0514400|mRNA|AK098845|CDS+3'UTR	Protein farnesyltransferase/geranylgeranyltransferase type I alpha subunit (EC 2.5.1.58) (EC 2.5.1.59) (CAAX farnesyltransferase alpha subunit) (Ras proteins prenyltransferase alpha) (FTase-alpha) (Type I protein geranyl-geranyltransferase alpha subunit) (GGTase-I-alpha).	mRNA	-0.0376892	-0.0969052	0.623873	NS	0.959786		0.693912	NS	0.950798	NS
Os03g0226300|mRNA|AK111731|CDS+3'UTR	Protein kinase family protein.	mRNA	0.0860541	0.0362935	0.786513	NS	0.966097		0.803801	NS	0.968426	NS
Os12g0598900|COMBINER|CI222854|6	(No Hit)	COMBINER	-0.0725551	0.00798333	0.732475	NS	1.05741		0.736929	NS	0.958392	NS
Os10g0420200|mRNA|AK110922|CDS+3'UTR	IQ calmodulin-binding region domain containing protein.	mRNA	0.0823364	0.0399442	0.815938	NS	0.971043		0.831481	NS	0.972415	NS
Os04g0517700|COMBINER_EST|Os04g0517700|8	EGF-like calcium-binding domain containing protein.	COMBINER_EST	0.0804434	0.0421894	0.832771	NS	0.973833		0.847352	NS	0.976166	NS
Os04g0446600|mRNA|AK106628|CDS+3'UTR	Conserved hypothetical protein.	mRNA	-0.161105	0.333534	0.290258	NS	1.40897		0.217996	NS	0.878211	NS
Os07g0510200|mRNA|AK069383|CDS+3'UTR	Glycoside hydrolase, family 17 protein.	mRNA	0.181355	0.0508008	0.701338	NS	0.91348		0.683438	NS	0.949879	NS
Os02g0625500|mRNA|AK059188|CDS+3'UTR	Adenosine kinase 2 (EC 2.7.1.20) (AK 2) (Adenosine 5'- phosphotransferase 2).	mRNA	0.177997	0.12175	0.838564	NS	0.961762		0.836255	NS	0.972968	NS
Os10g0495100|mRNA|AK059574|5'UTR+CDS	Rf1 (PPR protein) (Fertility restorer) (Restorer for CMS).	mRNA	-0.0228338	-0.00895178	0.913706	NS	1.00967		0.930334	NS	0.987701	NS
Os08g0491100|mRNA|AK060215|CDS+3'UTR	Conserved hypothetical protein.	mRNA	-0.00839734	0.0741434	0.232189	NS	1.05888		0.440711	NS	0.929556	NS
Os04g0185100|mRNA|AK119406|CDS+3'UTR	Conserved hypothetical protein.	mRNA	-0.191121	0.141577	0.266078	NS	1.25937		0.228235	NS	0.885068	NS
Os08g0277900|mRNA|AK072643|CDS+3'UTR	Syntaxin 52 (AtSYP52).	mRNA	-0.0765541	-0.0126288	0.672659	NS	1.04531		0.71379	NS	0.95365	NS
Os03g0100900|mRNA|AK061783|CDS+3'UTR	Eukaryotic protein of unknown function DUF862 family protein.	mRNA	0.131907	-0.119203	0.0172178	*	0.840249		0.0469158	*	0.852734	NS
Os10g0422200|mRNA|AK103743|CDS+3'UTR	Homocysteine S-methyltransferase 3 (EC 2.1.1.10) (S- methylmethionine:homocysteine methyltransferase 3) (SMM:Hcy S- methyltransferase 3) (ZmHMT-3).	mRNA	-0.175137	0.191631	0.362519	NS	1.28946		0.302593	NS	0.912953	NS
Os02g0642200|mRNA|AK105194|CDS+3'UTR	Remorin (pp34).	mRNA	0.063586	-0.00963068	0.701434	NS	0.950516		0.721149	NS	0.955193	NS
Os05g0405000|mRNA|AJ004966|CDS+3'UTR	Orthophosphate dikinase precursor (EC 2.7.9.1).	mRNA	-0.167732	0.162315	0.242328	NS	1.25705		0.209563	NS	0.875633	NS
Os04g0686300|mRNA|AK070132|CDS+3'UTR	Conserved hypothetical protein.	mRNA	0.0813537	-0.129499	0.204105	NS	0.864027		0.232757	NS	0.887841	NS
osa-miR167b|Os03|Mature	miRNA	osa-miR167b Os03 Mature	-0.0560481	0.174119	0.470824	NS	1.17297		0.438325	NS	0.929556	NS
Os01g0778500|COMBINER|CI411050|0	(No Hit)	COMBINER	0.163787	-0.303883	0.219574	NS	0.723131		0.162155	NS	0.865176	NS
Os06g0709500|COMBINER|CI436641|6	(No Hit)	COMBINER	0.0420743	0.293139	0.714579	NS	1.19008		0.668991	NS	0.947638	NS
POsControl0043|art	NONE		0.0466194	-0.117084	0.345784	NS	0.89273		0.377539	NS	0.929556	NS
Os04g0218600|mRNA|AK103472|5'UTR+CDS	Galactose-binding like domain containing protein.	mRNA	-0.179115	0.182065	0.238175	NS	1.28448		0.197895	NS	0.872955	NS
Os04g0578800|mRNA|AK072395|CDS+3'UTR	Protein of unknown function DUF604 family protein.	mRNA	-0.0462402	0.0774898	0.765555	NS	1.08955		0.743799	NS	0.959288	NS
Os10g0356600|COMBINER|CI321280|1	(No Hit)	COMBINER	0.0859849	0.0455163	0.865738	NS	0.972339		0.868469	NS	0.978701	NS
osa-miR167g|Os03|Mature	miRNA	osa-miR167g Os03 Mature	0.0345478	0.16871	0.624045	NS	1.09746		0.6164	NS	0.93999	NS
Os10g0518300|mRNA|AK099732|CDS+3'UTR	TPR-like domain containing protein.	mRNA	0.15178	-0.0343289	0.309818	NS	0.878973		0.332147	NS	0.928691	NS
Os02g0261400|COMBINER_EST|Os02g0261400|8	Hypothetical protein.	COMBINER_EST	-0.0102137	0.183461	0.507726	NS	1.14367		0.48681	NS	0.930762	NS
Os06g0145300|COMBINER_EST|Os06g0145300|8	Transferase family protein.	COMBINER_EST	0.106162	-0.0556488	0.70128	NS	0.893903		0.672701	NS	0.947777	NS
Os11g0641300|COMBINER_EST|Os11g0641300|8	Hypothetical protein.	COMBINER_EST	-0.240651	0.246577	0.0988191	NS	1.40175		0.0692233	NS	0.852734	NS
Os12g0618400|mRNA|AK107860|UTR	Hypothetical protein.	mRNA	-0.0277075	0.0408047	0.614017	NS	1.04863		0.672459	NS	0.94773	NS
Os09g0442800|mRNA|AK071116|CDS+3'UTR	Conserved hypothetical protein.	mRNA	-0.0190682	0.118299	0.479969	NS	1.0999		0.501225	NS	0.931011	NS
Os02g0816500|mRNA|AK120302|CDS+3'UTR	Tubulin binding cofactor A family protein.	mRNA	-0.0106862	0.0329361	0.647336	NS	1.0307		0.73947	NS	0.958598	NS
Os05g0506800|COMBINER|CI434600|0	(No Hit)	COMBINER	-0.287672	0.277022	0.132884	NS	1.47907		0.0847317	NS	0.856565	NS
Os07g0458800|mRNA|AK111873|CDS+3'UTR	Conserved hypothetical protein.	mRNA	-0.131706	0.0264716	0.229811	NS	1.11588		0.298701	NS	0.910468	NS
Os02g0810900|mRNA|AK070982|CDS+3'UTR	NAC-domain containing protein 21/22 (ANAC021) (ANAC022). Splice isoform 2.	mRNA	0.233237	-0.000731113	0.558911	NS	0.850293		0.518224	NS	0.931011	NS
Os01g0276800|mRNA|AK102926|CDS+3'UTR	Pectin lyase-like family protein.	mRNA	-0.038286	0.0487499	0.57019	NS	1.06219		0.618856	NS	0.940211	NS
Os05g0572900|mRNA|AK103180|CDS+3'UTR	Protein prenyltransferase domain containing protein.	mRNA	-0.010282	0.0542868	0.640919	NS	1.04577		0.694038	NS	0.950798	NS
osa-miR164d|Os02|3'seq	miRNA	osa-miR164d Os02 3'seq	-0.230032	-0.0833112	0.638784	NS	1.10705		0.622164	NS	0.940211	NS
Os02g0673500|mRNA|AK073183|CDS+3'UTR	Basic helix-loop-helix dimerisation region bHLH domain containing protein.	mRNA	-0.135206	-0.13576	0.998728	NS	0.999617		0.998734	NS	0.999711	NS
Os01g0348800|mRNA|AK062553|CDS+3'UTR	Salt-stress induced protein (Salt protein).	mRNA	0.0923524	0.00446057	0.593925	NS	0.940897		0.632899	NS	0.942094	NS
Os02g0201500|COMBINER_EST|CI453125|1	Calcium-binding EF-hand domain containing protein.	COMBINER_EST	0.0359919	-0.0621177	0.334323	NS	0.934256		0.458395	NS	0.929998	NS
Os02g0822600|mRNA|AK104610|CDS+3'UTR	50S ribosomal protein L9, chloroplast precursor (CL13).	mRNA	-0.15301	0.0392435	0.190697	NS	1.14255		0.23667	NS	0.888999	NS
Os08g0470000|COMBINER|CI478654|x	(No Hit)	COMBINER	0.0979938	0.0171113	0.639595	NS	0.945479		0.671171	NS	0.947676	NS
Os10g0351500|mRNA|AK102659|CDS+3'UTR	Protein kinase domain containing protein.	mRNA	-0.0377946	-0.0166116	0.901967	NS	1.01479		0.912423	NS	0.985213	NS
Os10g0407100|mRNA|AK066741|CDS+3'UTR	Ribosomal L32p protein family protein.	mRNA	-0.0287395	0.00934768	0.795085	NS	1.02675		0.824344	NS	0.971225	NS
Os11g0670800|COMBINER|CI337534|6	(No Hit)	COMBINER	0.076272	-0.0523567	0.298067	NS	0.9147		0.384081	NS	0.929556	NS
osa-miR531|Os11|Mature	miRNA	osa-miR531 Os11 Mature	-0.0842379	0.114189	0.196348	NS	1.14745		0.236008	NS	0.888771	NS
Os03g0311000|mRNA|AK064126|CDS+3'UTR	Hypothetical protein.	mRNA	-0.10592	0.00154138	0.750304	NS	1.07733		0.736013	NS	0.958296	NS
Os12g0538700|mRNA|AK063610|CDS+3'UTR	AT.I.24-1 protein (Fragment).	mRNA	0.346305	-0.161373	0.36643	NS	0.703353		0.284425	NS	0.906736	NS
Os01g0723200|mRNA|AK063794|CDS+3'UTR	40S ribosomal protein S19-like.	mRNA	0.0512586	0.0309026	0.881382	NS	0.985989		0.901481	NS	0.983053	NS
Os03g0836000|mRNA|AK063598|CDS+3'UTR	Actin 7 (Actin 2).	mRNA	0.131656	-0.0671246	0.095931	NS	0.871287		0.154832	NS	0.864532	NS
Os09g0410400|mRNA|AK072004|CDS+3'UTR	Zn-finger, RING domain containing protein.	mRNA	-0.096988	0.168773	0.08883	NS	1.20227		0.108638	NS	0.857368	NS
Os01g0884200|mRNA|AK064579|UTR	Non-protein coding transcript, unclassifiable transcript.	mRNA	-0.20717	-0.0201555	0.447812	NS	1.13841		0.439345	NS	0.929556	NS
Os07g0147500|mRNA|AK062172|CDS+3'UTR	Photosystem II 10 kDa polypeptide, chloroplast precursor.	mRNA	1.64818	-0.901148	0.203615	NS	0.170835	DOWN	0.0952047	NS	0.857368	NS
Os04g0312300|COMBINER|CI276250|6	(No Hit)	COMBINER	-0.00988889	-0.0583459	0.874372	NS	0.96697		0.870135	NS	0.978786	NS
Os04g0548300|mRNA|AK063594|CDS+3'UTR	ARM repeat fold domain containing protein.	mRNA	-0.0589356	0.019892	0.651107	NS	1.05616		0.681088	NS	0.949339	NS
Os02g0823300|mRNA|AK099915|CDS+3'UTR	Zn-finger, RING domain containing protein.	mRNA	0.0555985	-0.0319247	0.35635	NS	0.941137		0.493923	NS	0.931011	NS
Os03g0724600|mRNA|AK063718|CDS+3'UTR	Hypothetical protein.	mRNA	-0.634528	0.0746616	0.089427	NS	1.63489	UP	0.0479508	*	0.852734	NS
Os04g0413000|COMBINER_EST|Os04g0413000|8	ABC transporter related domain containing protein.	COMBINER_EST	-0.209862	0.048336	0.0838265	NS	1.19598		0.107735	NS	0.857368	NS
Os05g0150500|COMBINER_EST|Os05g0150500|8	Cyclin-like F-box domain containing protein.	COMBINER_EST	0.172885	-0.151482	0.174148	NS	0.798649		0.156055	NS	0.864532	NS
Os06g0320300|mRNA|AK071655|CDS+3'UTR	Conserved hypothetical protein.	mRNA	-0.076544	-0.0424848	0.753587	NS	1.02389		0.810256	NS	0.96928	NS
Os03g0621700|mRNA|AK109821|CDS+3'UTR	Conserved hypothetical protein.	mRNA	0.0397	-0.231419	0.598868	NS	0.828676		0.548102	NS	0.933789	NS
Os05g0569900|mRNA|AK069416|5'UTR+CDS	Conserved hypothetical protein.	mRNA	-0.0135679	-0.0992059	0.614553	NS	0.942368		0.649187	NS	0.943676	NS
Os05g0559400|mRNA|AK061439|CDS+3'UTR	IAA6 (Fragment).	mRNA	-0.0501306	-0.0424716	0.96679	NS	1.00532		0.970065	NS	0.995939	NS
Os04g0513900|mRNA|AK058333|CDS+3'UTR	Glycoside hydrolase, family 1 protein.	mRNA	0.230152	0.0829568	0.7515	NS	0.903005		0.724157	NS	0.955527	NS
Os01g0808400|mRNA|AK112112|CDS+3'UTR	Calcium-dependent protein kinase (Fragment).	mRNA	0.694249	-0.0123528	0.521804	NS	0.612762	DOWN	0.427118	NS	0.929556	NS
Os12g0128600|mRNA|AK120379|CDS+3'UTR	Zn-finger, Tim10/DDP type domain containing protein.	mRNA	-0.0254562	0.124644	0.217965	NS	1.10965		0.299896	NS	0.911373	NS
Os01g0290100|mRNA|AK069735|CDS+3'UTR	Conserved hypothetical protein.	mRNA	0.050931	-0.0489769	0.523398	NS	0.933093		0.571901	NS	0.936484	NS
Os03g0775300|mRNA|AK100507|CDS+3'UTR	Radical SAM domain containing protein.	mRNA	0.00416017	0.0633183	0.605219	NS	1.04186		0.684338	NS	0.949879	NS
Os02g0316900|mRNA|AK070114|CDS+3'UTR	Winged helix DNA-binding domain containing protein.	mRNA	-0.335416	0.237117	0.0544991	NS	1.48713		0.0338077	*	0.852734	NS
Os07g0493400|COMBINER_EST|Os07g0493400|8	3-oxo-5-alpha-steroid 4-dehydrogenase, C-terminal domain containing protein.	COMBINER_EST	0.141343	0.117082	0.936496	NS	0.983325		0.934862	NS	0.98853	NS
Os09g0249700|mRNA|AJ243828|CDS+3'UTR	Protein phosphatase 2A A subunit (Phosphatase 2A regulatory A subunit).	mRNA	0.123141	-0.0588198	0.25317	NS	0.881504		0.292306	NS	0.909371	NS
Os02g0640200|mRNA|AK069773|CDS+3'UTR	Conserved hypothetical protein.	mRNA	-0.0205171	0.0303624	0.616761	NS	1.0359		0.70795	NS	0.952172	NS
Os08g0465800|mRNA|AB056060|CDS+3'UTR	Glutamate decarboxylase (EC 4.1.1.15).	mRNA	0.00549364	-0.00613403	0.899233	NS	0.991973		0.928933	NS	0.987643	NS
Os03g0624800|mRNA|AK100295|CDS+3'UTR	Protein prenyltransferase domain containing protein.	mRNA	-0.0849135	0.0974433	0.0505574	NS	1.13474		0.126191	NS	0.858437	NS
Os02g0105400|mRNA|AK103257|CDS+3'UTR	L-lactate dehydrogenase A (EC 1.1.1.27) (LDH-A).	mRNA	0.145022	-0.374765	0.196842	NS	0.697475		0.137149	NS	0.858437	NS
Os06g0730600|mRNA|AK070316|CDS+3'UTR	Peptidase S9A, prolyl oligopeptidase family protein.	mRNA	0.0738275	0.0951002	0.933907	NS	1.01485		0.934615	NS	0.98847	NS
Os05g0466000|mRNA|AK064529|UTR	Non-protein coding transcript, uncharacterized transcript.	mRNA	-0.265993	0.0431291	0.4705	NS	1.23895		0.414546	NS	0.929556	NS
Os01g0728100|mRNA|AK070946|CDS+3'UTR	Lipolytic enzyme, G-D-S-L family protein.	mRNA	0.0774889	0.0454028	0.857905	NS	0.978005		0.870824	NS	0.978874	NS
Os03g0812300|mRNA|AK108409|UTR	Non-protein coding transcript, unclassifiable transcript.	mRNA	-0.447954	0.237511	0.189745	NS	1.60822	UP	0.116886	NS	0.857532	NS
Os12g0152800|mRNA|AK071572|CDS+3'UTR	Dual specificity protein phosphatase family protein.	mRNA	-0.0804367	0.180952	0.156672	NS	1.19863		0.166166	NS	0.86749	NS
Os01g0886200|mRNA|AY551913|CDS+3'UTR	AGAMOUS homolog.	mRNA	0.0619419	-0.0125496	0.698228	NS	0.949677		0.717556	NS	0.954151	NS
Os08g0564300|mRNA|AK121506|CDS+3'UTR	P-glycoprotein 1.	mRNA	0.313915	-0.352691	0.104345	NS	0.629987	DOWN	0.059217	NS	0.852734	NS
Os07g0636900|mRNA|AK102097|CDS+3'UTR	Protein prenyltransferase domain containing protein.	mRNA	-0.118152	-0.0542728	0.789131	NS	1.04527		0.79275	NS	0.966711	NS
Os08g0236700|COMBINER_EST|CI442539|6	Conserved hypothetical protein.	COMBINER_EST	-0.0445595	0.11993	0.268408	NS	1.12077		0.320421	NS	0.923638	NS
Os03g0764300|mRNA|AK068541|CDS+3'UTR	Protein kinase domain containing protein.	mRNA	0.0464475	-0.0559354	0.435026	NS	0.931493		0.511827	NS	0.931011	NS
Os07g0599600|mRNA|AK070771|CDS+3'UTR	Hypothetical protein.	mRNA	0.359328	-0.488927	0.254578	NS	0.555456	DOWN	0.160159	NS	0.864532	NS
Os05g0112000|mRNA|AF272860|CDS	Zn-finger, RING domain containing protein.	mRNA	0.220088	0.00871384	0.508004	NS	0.863714		0.479313	NS	0.930762	NS
Os08g0502700|mRNA|AK065126|CDS+3'UTR	Aminotransferase 2.	mRNA	-0.0265241	-0.0595462	0.840333	NS	0.977371		0.858591	NS	0.977234	NS
Os04g0183500|COMBINER_EST|CI276824|6	Amidase family protein.	COMBINER_EST	0.154883	-0.00299287	0.293308	NS	0.896344		0.345397	NS	0.929556	NS
Os01g0717000|mRNA|AK062152|CDS+3'UTR	GmCK1p (EC 2.7.1.32).	mRNA	-0.0920129	-0.0542758	0.834679	NS	1.0265		0.849204	NS	0.976166	NS
osa-miR169o|Os11|Mature	miRNA	osa-miR169o Os11 Mature	0.0351775	-0.00131345	0.883085	NS	0.975024		0.884558	NS	0.98084	NS
Os01g0616800|mRNA|AK111368|CDS+3'UTR	Hypothetical protein.	mRNA	-0.034147	0.00555348	0.853436	NS	1.0279		0.859993	NS	0.977372	NS
Os03g0431100|mRNA|AK058643|CDS+3'UTR	XYPPX repeat containing protein.	mRNA	-0.0347273	0.0446162	0.333319	NS	1.05654		0.501932	NS	0.931011	NS
Os10g0189200|COMBINER|CI330756|6	(No Hit)	COMBINER	-0.0860403	0.114828	0.412584	NS	1.14939		0.402786	NS	0.929556	NS
Os04g0303300|COMBINER|CI427075|x	(No Hit)	COMBINER	0.190026	-0.0812194	0.326096	NS	0.828604		0.298144	NS	0.910262	NS
Os08g0485400|mRNA|AK100705|CDS+3'UTR	2-nitropropane dioxygenase-like protein.	mRNA	0.16467	-0.030255	0.525055	NS	0.873618		0.501362	NS	0.931011	NS
Os03g0241900|mRNA|AK111568|CDS+3'UTR	Senescence-associated protein 12.	mRNA	0.0639966	-0.0310736	0.351411	NS	0.936227		0.474845	NS	0.930762	NS
Os04g0553800|mRNA|AK068076|CDS+3'UTR	Glycosyl transferase, family 8 protein.	mRNA	0.186729	-0.0672784	0.321479	NS	0.838564		0.301517	NS	0.912953	NS
Os09g0473500|COMBINER_EST|AU101866|7	Conserved hypothetical protein.	COMBINER_EST	-0.42679	0.134446	0.042651	*	1.47553		0.0270813	*	0.837486	NS
Os08g0104900|mRNA|AK063987|CDS+3'UTR	Protein of unknown function DUF6 domain containing protein.	mRNA	-0.0166757	0.0971642	0.385794	NS	1.0821		0.462748	NS	0.93009	NS
Os11g0582700|mRNA|AK103872|CDS+3'UTR	Cyclin-like F-box domain containing protein.	mRNA	-0.0929506	-0.0322747	0.833368	NS	1.04295		0.829477	NS	0.972041	NS
Os10g0396600|COMBINER|CI543163|6	(No Hit)	COMBINER	-0.119731	0.0602515	0.128688	NS	1.13287		0.199559	NS	0.872955	NS
Os02g0541700|mRNA|AK062186|CDS+3'UTR	Ubiquinol-cytochrome C reductase complex 7.8 kDa protein (EC 1.10.2.2) (Mitochondrial hinge protein) (CR7).	mRNA	-0.0636706	0.125636	0.201327	NS	1.14022		0.247053	NS	0.892718	NS
Os02g0521700|mRNA|AK063046|CDS+3'UTR	Conserved hypothetical protein.	mRNA	-0.0336702	0.0709517	0.221314	NS	1.07521		0.378169	NS	0.929556	NS
Os08g0135900|mRNA|AK069187|CDS+3'UTR	Tryptophan synthase beta chain 1 (EC 4.2.1.20) (Orange pericarp 1) (Fragment).	mRNA	0.0426135	0.192471	0.409447	NS	1.10946		0.436837	NS	0.929556	NS
Os07g0609000|mRNA|AK104294|CDS+3'UTR	Cytochrome c and b562 family protein.	mRNA	-0.0706339	0.0794559	0.0351278	*	1.10964		0.145479	NS	0.861465	NS
Os05g0489600|mRNA|AK120035|CDS+3'UTR	NTGB1 (Fragment).	mRNA	-0.00818491	-0.0329926	0.823081	NS	0.982952		0.863477	NS	0.978024	NS
Os11g0431300|COMBINER_EST|Os11g0431300|8	Peptidase S10, serine carboxypeptidase family protein.	COMBINER_EST	0.839101	-0.0571909	0.186925	NS	0.537266	DOWN	0.104188	NS	0.857368	NS
Os06g0699300|COMBINER_EST|CI119313|6	Zn-finger, CCHC type domain containing protein.	COMBINER_EST	-0.182021	0.153427	0.147517	NS	1.26177		0.131846	NS	0.858437	NS
Os04g0382300|mRNA|AK071912|CDS+3'UTR	CBS domain containing protein.	mRNA	0.173749	-0.0688813	0.172834	NS	0.845203		0.188813	NS	0.871207	NS
Os12g0194700|mRNA|AK121912|CDS+3'UTR	DNA-directed RNA polymerase, 13 to 16 kDa subunit family protein.	mRNA	-0.0127032	0.0558198	0.410402	NS	1.04864		0.568707	NS	0.935764	NS
Os04g0380200|mRNA|AK104271|CDS+3'UTR	Conserved hypothetical protein.	mRNA	-0.131809	-0.0643482	0.855127	NS	1.04787		0.84502	NS	0.975559	NS
Os03g0702100|mRNA|AK063307|CDS+3'UTR	Conserved hypothetical protein.	mRNA	0.107216	0.0172622	0.584272	NS	0.939553		0.624053	NS	0.940709	NS
Os05g0407200|mRNA|AK111298|UTR	WD40-like domain containing protein.	mRNA	0.0378699	0.156707	0.797252	NS	1.08586		0.775326	NS	0.964125	NS
Os09g0347500|mRNA|AK062048|CDS+3'UTR	Protein transport protein Sec61 alpha subunit.	mRNA	0.0637388	-0.0125003	0.571465	NS	0.948527		0.635351	NS	0.942428	NS
Os07g0191900|mRNA|AK107253|CDS+3'UTR	Conserved hypothetical protein.	mRNA	-0.0375321	0.025573	0.745233	NS	1.04471		0.761631	NS	0.961979	NS
Os02g0684500|COMBINER_EST|CI032284|0	Histone H4.	COMBINER_EST	-0.113606	-0.195496	0.865412	NS	0.944819		0.850223	NS	0.976166	NS
Os02g0261600|COMBINER_EST|Os02g0261600|8	RNA-directed DNA polymerase (Reverse transcriptase) domain containing protein.	COMBINER_EST	-0.0170224	-0.0589752	0.916361	NS	0.971339		0.909791	NS	0.984968	NS
Os03g0862200|COMBINER_EST|CI086701|6	Kinesin heavy chain (Fragment).	COMBINER_EST	-0.273233	0.201966	0.0110556	*	1.39011		0.0109634	*	0.812833	NS
Os04g0527400|mRNA|AK064991|CDS+3'UTR	Conserved hypothetical protein.	mRNA	-0.0993073	0.105281	0.299529	NS	1.15236		0.310772	NS	0.917744	NS
Os06g0203200|mRNA|AK106056|CDS+3'UTR	Flavin-containing monooxygenase FMO family protein.	mRNA	0.35796	-0.290236	0.0936664	NS	0.638078	DOWN	0.0535143	NS	0.852734	NS
Os01g0743300|mRNA|AK069026|CDS+3'UTR	Protease-associated PA domain containing protein.	mRNA	0.0504279	-0.0711944	0.641096	NS	0.919153		0.637568	NS	0.942672	NS
Os05g0304400|mRNA|AK073143|CDS+3'UTR	GDP dissociation inhibitor protein OsGDI2.	mRNA	0.117453	-0.166955	0.0622272	NS	0.821078		0.079766	NS	0.856565	NS
Os08g0305000|mRNA|AK102896|CDS+3'UTR	Hypothetical protein.	mRNA	-0.189502	-0.0126359	0.321453	NS	1.13043		0.348391	NS	0.929556	NS
Os01g0372400|mRNA|AK108314|CDS+3'UTR	Glutathione S-transferase, C-terminal domain containing protein.	mRNA	0.436527	-0.291599	0.00217133	**	0.603687	DOWN	0.00136033	**	0.673563	NS
Os05g0560900|mRNA|AK063973|CDS+3'UTR	Gibberellin 2-beta-dioxygenase (EC 1.14.11.13) (Gibberellin 2-beta- hydroxylase) (Gibberellin 2-oxidase) (GA 2-oxidase).	mRNA	0.111698	0.0197339	0.595816	NS	0.938245		0.629319	NS	0.941611	NS
Os01g0924000|mRNA|AF050674|CDS+3'UTR	Chloroplast 50S ribosomal protein L27 (Fragment).	mRNA	-4.1485e-05	-0.0130682	0.943255	NS	0.991011		0.948649	NS	0.991519	NS
POsControl0048|art	NONE		0.0570948	0.0665374	0.96083	NS	1.00657		0.964258	NS	0.995452	NS
Os09g0453200|COMBINER_EST|Os09g0453200|8	GOLD domain containing protein.	COMBINER_EST	0.0633442	-0.226889	0.0536419	NS	0.81777		0.0708574	NS	0.852734	NS
Os03g0149800|mRNA|AK109394|CDS+3'UTR	Zn-finger, RING domain containing protein.	mRNA	-0.25806	-0.0216899	0.405423	NS	1.17802		0.379546	NS	0.929556	NS
Os10g0415300|mRNA|AK108799|CDS+3'UTR	Glutathione reductase (EC 1.6.4.2) (Fragment).	mRNA	-0.0675709	0.00398624	0.651041	NS	1.05085		0.689957	NS	0.95014	NS
Os05g0511800|COMBINER_EST|Os05g0511800|8	Proteinase inhibitor I4, serpin family protein.	COMBINER_EST	-0.0357971	0.0619191	0.491014	NS	1.07008		0.55409	NS	0.934177	NS
osa-miR398b|Os07|3'seq	miRNA	osa-miR398b Os07 3'seq	0.0743229	-0.357317	0.503679	NS	0.741418		0.427187	NS	0.929556	NS
Os11g0414000|mRNA|AK059141|CDS+3'UTR	eIF4-gamma/eIF5/eIF2-epsilon domain containing protein.	mRNA	0.0777786	-0.0212133	0.136838	NS	0.933685		0.339289	NS	0.929556	NS
Os12g0479400|mRNA|AK060796|CDS+3'UTR	Transcriptional factor B3 family protein.	mRNA	0.0746584	-0.00982523	0.540053	NS	0.943122		0.604121	NS	0.939722	NS
Os04g0680300|mRNA|AK121081|CDS+3'UTR	Conserved hypothetical protein.	mRNA	-0.105289	0.087533	0.0598282	NS	1.143		0.126436	NS	0.858437	NS
Os07g0258700|mRNA|AK106061|CDS+3'UTR	BTB/POZ domain containing protein.	mRNA	0.122109	-0.204128	0.0509536	NS	0.797614		0.0592346	NS	0.852734	NS
Os06g0715400|mRNA|AK073963|5'UTR+CDS	Conserved hypothetical protein.	mRNA	0.0575039	0.0245962	0.829511	NS	0.977448		0.852316	NS	0.976166	NS
Os10g0454500|COMBINER_EST|CI192435|6	Eggshell protein family protein.	COMBINER_EST	0.101635	0.0237102	0.672788	NS	0.94742		0.69649	NS	0.95149	NS
Os01g0139900|mRNA|AK121677|CDS+3'UTR	Conserved hypothetical protein.	mRNA	-0.308288	0.0678173	0.265851	NS	1.29783		0.217278	NS	0.87815	NS
Os04g0624600|mRNA|AK059368|CDS+3'UTR	Starch synthase III, chloroplast precursor (EC 2.4.1.21) (SS III) (Soluble starch synthase III).	mRNA	-0.264644	0.289131	0.226448	NS	1.46792		0.156975	NS	0.864532	NS
Os02g0789100|COMBINER_EST|Os02g0789100|8	Cyclic nucleotide-binding domain containing protein.	COMBINER_EST	-0.0662049	-0.119512	0.84763	NS	0.963725		0.845517	NS	0.975644	NS
Os09g0526700|mRNA|AB097460|CDS+3'UTR	UDP-Glucose 4-epimerase (EC 5.1.3.2).	mRNA	0.343855	-0.240327	0.0989481	NS	0.667027		0.0608278	NS	0.852734	NS
Os02g0602100|mRNA|AK111593|CDS+3'UTR	PITSLRE serine/threonine-protein kinase CDC2L2 (EC 2.7.1.37) (Galactosyltransferase associated protein kinase p58/GTA) (Cell division cycle 2-like 2) (CDK11). Splice isoform SV7.	mRNA	0.0325794	-0.0707083	0.363252	NS	0.930909		0.465928	NS	0.930278	NS
Os09g0365100|mRNA|AK121161|UTR	Non-protein coding transcript, unclassifiable transcript.	mRNA	-0.00270772	0.000896691	0.98107	NS	1.0025		0.983819	NS	0.997758	NS
Os08g0546300|mRNA|AK119794|CDS+3'UTR	Plant lipid transfer/seed storage/trypsin-alpha amylase inhibitor domain containing protein.	mRNA	-0.0125129	0.037895	0.863146	NS	1.03556		0.85981	NS	0.977372	NS
Os01g0276500|mRNA|AK099335|CDS+3'UTR	Histidine biosynthesis bifunctional protein hisIE, chloroplast precursor [Includes: Phosphoribosyl-AMP cyclohydrolase (EC 3.5.4.19) (PRA-CH); Phosphoribosyl-ATP pyrophosphatase (EC 3.6.1.31) (PRA-PH)].	mRNA	-0.0748401	0.0468416	0.131358	NS	1.088		0.282669	NS	0.905942	NS
Os01g0282800|mRNA|X78142|CDS+3'UTR	Beta tubulin (Fragment).	mRNA	-0.00697255	0.0339248	0.719004	NS	1.02875		0.77909	NS	0.96437	NS
Os04g0112000|mRNA|AK073646|CDS+3'UTR	Conserved hypothetical protein.	mRNA	-0.15552	0.0911112	0.592135	NS	1.18643		0.546628	NS	0.933789	NS
Os08g0440800|mRNA|AK071520|CDS+3'UTR	Glyceraldehyde-3-phosphate dehydrogenase.	mRNA	-0.418079	0.257056	0.117468	NS	1.59675	UP	0.0671353	NS	0.852734	NS
Os08g0183900|COMBINER_EST|Os08g0183900|8	Conserved hypothetical protein.	COMBINER_EST	0.0293672	0.217734	0.586154	NS	1.13947		0.558521	NS	0.934177	NS
Os02g0743800|mRNA|AK064134|CDS+3'UTR	Nuclear movement protein domain containing protein.	mRNA	-0.00368476	0.0326779	0.847256	NS	1.02552		0.858989	NS	0.977251	NS
Os11g0595900|COMBINER_EST|Os11g0595900|8	Hypothetical protein.	COMBINER_EST	-0.287044	-0.0313321	0.626083	NS	1.19392		0.578205	NS	0.937483	NS
Os06g0140800|mRNA|AK065683|CDS+3'UTR	Protein kinase domain containing protein.	mRNA	0.0760489	-0.0673351	0.425847	NS	0.905393		0.45505	NS	0.929888	NS
Os11g0701200|mRNA|D55708|CDS+3'UTR	Glycoside hydrolase, family 18 protein.	mRNA	0.359722	0.587002	0.776739	NS	1.17063		0.737345	NS	0.958392	NS
Os02g0566700|mRNA|AK102754|CDS+3'UTR	Conserved hypothetical protein.	mRNA	-0.000325441	-0.0115767	0.636464	NS	0.992232		0.882959	NS	0.980591	NS
Os03g0622100|mRNA|AK063506|CDS+3'UTR	Transcriptional factor B3 family protein.	mRNA	0.230619	-0.0517881	0.316939	NS	0.822218		0.286353	NS	0.907132	NS
Os05g0485700|COMBINER_EST|AU101215|7	Hypothetical protein.	COMBINER_EST	0.702692	0.291265	0.713933	NS	0.751879		0.655885	NS	0.944555	NS
Os01g0504500|mRNA|AK122047|5'UTR+CDS	Multi antimicrobial extrusion protein MatE family protein.	mRNA	0.0470238	0.121352	0.862454	NS	1.05287		0.849426	NS	0.976166	NS
Os06g0107100|mRNA|AK068804|CDS+3'UTR	Protein of unknown function DUF819 family protein.	mRNA	0.00368798	-0.136485	0.732881	NS	0.90741		0.708422	NS	0.952172	NS
Os04g0654500|COMBINER|CI560562|x	(No Hit)	COMBINER	0.0412846	-0.0189714	0.702232	NS	0.959094		0.736928	NS	0.958392	NS
Os01g0138100|mRNA|AK107843|CDS+3'UTR	Hypothetical protein.	mRNA	0.0694771	-0.00507784	0.692753	NS	0.949635		0.71372	NS	0.95365	NS
Os10g0119300|mRNA|AK063350|CDS+3'UTR	Actin-binding FH2 domain containing protein.	mRNA	-0.0910256	0.0231733	0.292176	NS	1.08237		0.402858	NS	0.929556	NS
Os06g0618100|mRNA|AK103787|CDS+3'UTR	KH, type 1 domain containing protein.	mRNA	-0.0445302	0.115851	0.45787	NS	1.11758		0.465313	NS	0.930278	NS
osa-miR166h|Os02|5'seq	miRNA	osa-miR166h Os02 5'seq	-0.23127	-0.036202	0.445389	NS	1.14478		0.432812	NS	0.929556	NS
Os08g0547200|mRNA|AK101130|CDS+3'UTR	RabGAP/TBC domain containing protein.	mRNA	0.00861549	0.0934391	0.385544	NS	1.06056		0.515831	NS	0.931011	NS
Os05g0113000|mRNA|AK067079|CDS+3'UTR	Amino acid-binding ACT domain containing protein.	mRNA	0.0377076	-0.0326712	0.609465	NS	0.952388		0.666784	NS	0.94702	NS
Os10g0317900|mRNA|AK060703|UTR	Flavonoid 3'-monooxygenase (EC 1.14.13.21) (Flavonoid 3'-hydroxylase) (Cytochrome P450 75B2).	mRNA	-0.176227	0.284662	0.30919	NS	1.37639		0.239012	NS	0.889684	NS
Os01g0737600|COMBINER_EST|Os01g0737600|8	3'-5' exonuclease domain containing protein.	COMBINER_EST	-0.382501	-0.131646	0.490202	NS	1.18991		0.448346	NS	0.929783	NS
Os09g0371300|COMBINER_EST|Os09g0371300|8	Major facilitator superfamily protein.	COMBINER_EST	0.218291	0.168191	0.919506	NS	0.965869		0.91048	NS	0.985065	NS
Os08g0397900|mRNA|AK109817|CDS+3'UTR	Conserved hypothetical protein.	mRNA	-0.266377	0.140833	0.056338	NS	1.32612		0.0493102	*	0.852734	NS
Os07g0142300|mRNA|AK108823|CDS+3'UTR	Conserved hypothetical protein.	mRNA	0.0636311	-0.0151069	0.658228	NS	0.946886		0.685809	NS	0.949879	NS
Os08g0320100|mRNA|AK104999|CDS+3'UTR	RNA-binding region RNP-1 (RNA recognition motif) domain containing protein.	mRNA	0.196238	-0.0392056	0.063109	NS	0.849424		0.100827	NS	0.857368	NS
Os06g0342200|mRNA|AJ563658|CDS+3'UTR	Eukaryotic translation initiation factor 1A (EIF-1A) (EIF-4C).	mRNA	0.0164757	-0.0271001	0.493262	NS	0.970247		0.681353	NS	0.949343	NS
Os09g0309200|mRNA|AK109582|CDS+3'UTR	Hypothetical protein.	mRNA	-0.133904	-0.138452	0.988616	NS	0.996853		0.988241	NS	0.997821	NS
Os07g0551500|COMBINER_EST|CI481528|6	Cellulose synthase family protein.	COMBINER_EST	-0.604823	0.191012	0.223821	NS	1.73608	UP	0.137434	NS	0.858437	NS
Os02g0227600|mRNA|AK111918|CDS+3'UTR	Leucine-rich repeat, plant specific containing protein.	mRNA	0.331391	-0.0968692	0.29433	NS	0.743157		0.231272	NS	0.886474	NS
Os06g0594400|mRNA|AK065435|CDS+3'UTR	Cyclin-like F-box domain containing protein.	mRNA	0.314906	0.176867	0.763965	NS	0.908754		0.738311	NS	0.958398	NS
Os03g0701200|mRNA|AK061528|CDS+3'UTR	Haloacid dehalogenase-like hydrolase domain containing protein.	mRNA	0.424269	-0.383101	0.030574	*	0.571423	DOWN	0.0134147	*	0.821718	NS
Os11g0264000|COMBINER_EST|CI453880|0	Multicopper oxidase, type 1 domain containing protein.	COMBINER_EST	-0.0253582	0.123969	0.516518	NS	1.10905		0.519995	NS	0.931011	NS
Os05g0581800|mRNA|AK102861|CDS+3'UTR	Protein of unknown function DUF1296 family protein.	mRNA	0.00207853	-0.028538	0.681971	NS	0.979002		0.791199	NS	0.966617	NS
Os09g0570500|mRNA|AK069259|CDS+3'UTR	Zn-finger, RING domain containing protein.	mRNA	0.0701089	-0.0154123	0.495089	NS	0.942444		0.575691	NS	0.936535	NS
Os04g0175600|mRNA|AK098998|CDS+3'UTR	Caffeic acid O-methyltransferase (EC 2.1.1.6).	mRNA	-0.0660874	-0.331257	0.64729	NS	0.832101		0.597998	NS	0.93899	NS
Os12g0516800|COMBINER_EST|CI257278|6	Protein of unknown function DUF231 domain containing protein.	COMBINER_EST	-0.417369	0.236591	0.11664	NS	1.57348	UP	0.0677702	NS	0.852734	NS
Os03g0432900|COMBINER_EST|AU057841|7	MscS Mechanosensitive ion channel family protein.	COMBINER_EST	-0.0219762	0.0509262	0.670236	NS	1.05183		0.70055	NS	0.951768	NS
Os12g0621300|mRNA|AK101072|UTR	SWIM Zn-finger domain containing protein.	mRNA	-0.105158	-0.00447476	0.545258	NS	1.07228		0.585478	NS	0.938216	NS
Os07g0578200|mRNA|AK070952|CDS+3'UTR	Conserved hypothetical protein.	mRNA	-0.131741	0.153869	0.104782	NS	1.21893		0.113994	NS	0.857532	NS
Os05g0568100|mRNA|AK069724|CDS+3'UTR	Nitrogen-fixing NifU-like, N-terminal domain containing protein.	mRNA	-0.0336707	-0.0654843	0.832826	NS	0.97819		0.855891	NS	0.976426	NS
Os07g0258400|mRNA|AK103557|CDS+3'UTR	Metal transporter Nramp6 (AtNramp6).	mRNA	0.263253	0.168021	0.883208	NS	0.936122		0.865586	NS	0.978203	NS
Os01g0832200|mRNA|AK068980|CDS+3'UTR	Hypothetical protein.	mRNA	0.0752566	0.0194867	0.584135	NS	0.962081		0.681307	NS	0.949343	NS
Os02g0119300|mRNA|AK065427|CDS+3'UTR	Peptidase M14, carboxypeptidase A family protein.	mRNA	0.0121095	-0.055819	0.491888	NS	0.954007		0.609151	NS	0.939871	NS
Os06g0152300|mRNA|AK102929|CDS+3'UTR	Hexaprenyldihydroxybenzoate methyltransferase, mitochondrial precursor (EC 2.1.1.114) (Dihydroxyhexaprenylbenzoate methyltransferase) (3,4- dihydroxy-5-hexaprenylbenzoate methyltransferase) (DHHB methyltransferase) (DHHB-MT) (DHHB-MTase).	mRNA	-0.0323226	0.0526409	0.317114	NS	1.06066		0.47899	NS	0.930762	NS
Os03g0268900|mRNA|AK099430|CDS+3'UTR	Short chain alcohol dehydrogenase-like.	mRNA	-0.137658	0.0419784	0.132063	NS	1.1326		0.202564	NS	0.874349	NS
Os08g0210900|COMBINER_EST|Os08g0210900|8	Hypothetical protein.	COMBINER_EST	-0.13134	0.0203273	0.816305	NS	1.11085		0.788222	NS	0.965933	NS
Os01g0775500|mRNA|AK100936|5'UTR+CDS	Jacalin-related lectin domain containing protein.	mRNA	-0.484037	0.267894	0.077253	NS	1.68405	UP	0.039167	*	0.852734	NS
Os07g0656400|COMBINER_EST|CI044454|0	Conserved hypothetical protein.	COMBINER_EST	0.000257135	0.0755413	0.467479	NS	1.05357		0.580172	NS	0.937886	NS
Os05g0548900|COMBINER_EST|CI548173|3	Phosphoethanolamine methyltransferase.	COMBINER_EST	-0.241075	-0.294186	0.921507	NS	0.963855		0.911754	NS	0.985137	NS
Os01g0974000|mRNA|AK121398|CDS+3'UTR	Mammalian cell entry related domain containing protein.	mRNA	0.0286922	-0.0301678	0.759767	NS	0.960022		0.77602	NS	0.964234	NS
Os07g0571100|mRNA|AK067380|CDS+3'UTR	Conserved hypothetical protein.	mRNA	-0.0565527	0.00675249	0.653237	NS	1.04486		0.70321	NS	0.952136	NS
Os12g0444500|mRNA|AK060955|CDS+3'UTR	Conserved hypothetical protein.	mRNA	0.149732	0.0615866	0.676497	NS	0.940731		0.689126	NS	0.950093	NS
Os10g0458700|mRNA|AK101347|CDS+3'UTR	RNase H domain containing protein.	mRNA	-0.129447	0.0117915	0.423468	NS	1.10285		0.455388	NS	0.929888	NS
Os01g0572700|mRNA|AK105334|CDS+3'UTR	Parvalbumin family protein.	mRNA	0.228068	0.0192612	0.335145	NS	0.865252		0.336376	NS	0.929556	NS
Os07g0206700|mRNA|AK072893|CDS+3'UTR	Cycloartenol-C24-methyltransferase.	mRNA	0.0205154	0.104493	0.605576	NS	1.05994		0.645332	NS	0.943458	NS
Os02g0107600|mRNA|AK102128|CDS+3'UTR	Conserved hypothetical protein.	mRNA	0.0984292	-0.0847734	0.0188491	*	0.880746		0.085414	NS	0.856565	NS
Os07g0628500|mRNA|AY222337|CDS+3'UTR	Basic helix-loop-helix dimerisation region bHLH domain containing protein.	mRNA	0.0274518	0.310557	0.477652	NS	1.21681		0.427589	NS	0.929556	NS
Os03g0211100|mRNA|AK111964|CDS+3'UTR	Zn-finger, RING domain containing protein.	mRNA	0.14081	-0.105587	0.0791599	NS	0.842999		0.109343	NS	0.857368	NS
Os02g0224900|mRNA|AK101829|CDS+3'UTR	Conserved hypothetical protein.	mRNA	-0.123311	0.0179906	0.408803	NS	1.1029		0.444418	NS	0.929556	NS
Os04g0509500|mRNA|AK107601|CDS+3'UTR	Conserved hypothetical protein.	mRNA	0.00437629	0.052907	0.806774	NS	1.03421		0.818632	NS	0.970636	NS
Os03g0721400|mRNA|AK102605|CDS+3'UTR	Eukaryotic protein of unknown function DUF841 family protein.	mRNA	0.0587244	0.00744796	0.640819	NS	0.965082		0.718593	NS	0.95425	NS
Os07g0198300|mRNA|AK071830|CDS+3'UTR	Plant lipid transfer/seed storage/trypsin-alpha amylase inhibitor domain containing protein.	mRNA	0.136187	-0.347864	0.241646	NS	0.714967		0.178	NS	0.869782	NS
Os01g0152600|COMBINER_EST|Os01g0152600|8	Protein kinase domain containing protein.	COMBINER_EST	0.347757	-0.329529	0.134993	NS	0.625341	DOWN	0.0782642	NS	0.856565	NS
Os10g0465700|mRNA|AK067249|CDS+3'UTR	Beta-amylase (AT3g23920/F14O13_11).	mRNA	-0.357447	0.166734	0.310077	NS	1.43812		0.23176	NS	0.886662	NS
Os04g0433600|mRNA|AK068114|CDS+3'UTR	Protein of unknown function DUF668 family protein.	mRNA	0.00535894	-0.0100172	0.880974	NS	0.989399		0.911536	NS	0.985065	NS
Os08g0200600|mRNA|AK120197|CDS+3'UTR	No apical meristem (NAM) protein domain containing protein.	mRNA	0.664139	-0.240524	0.222409	NS	0.534158	DOWN	0.131412	NS	0.858437	NS
Os05g0532600|mRNA|AK106711|CDS+3'UTR	Hexokinase (EC 2.7.1.1).	mRNA	-0.150427	0.233202	0.124836	NS	1.30462		0.102618	NS	0.857368	NS
Os02g0817800|mRNA|AK068473|CDS+3'UTR	Telomere binding protein-1.	mRNA	-0.0948887	0.171571	0.104994	NS	1.20285		0.121911	NS	0.857532	NS
Os08g0166400|mRNA|AK110809|CDS+3'UTR	SWIM Zn-finger domain containing protein.	mRNA	-0.0808275	0.0318331	0.381862	NS	1.08122		0.461958	NS	0.929998	NS
Os06g0124800|COMBINER_EST|Os06g0124800|8	Conserved hypothetical protein.	COMBINER_EST	-0.0649588	0.115335	0.39954	NS	1.13311		0.405138	NS	0.929556	NS
Os10g0415800|mRNA|AK066318|CDS+3'UTR	Acylamino acid-releasing enzyme.	mRNA	-0.12779	0.210034	0.234424	NS	1.26385		0.200988	NS	0.873298	NS
Os03g0313600|mRNA|AK067474|CDS+3'UTR	Adenylosuccinate-AMP lyase (EC 4.3.2.2).	mRNA	-0.154481	0.27275	0.134011	NS	1.34465		0.101577	NS	0.857368	NS
Os08g0538300|mRNA|AK112001|CDS+3'UTR	LysM domain-containing receptor-like kinase 3.	mRNA	-0.0404003	0.00102663	0.746642	NS	1.02913		0.792175	NS	0.966708	NS
Os10g0382100|COMBINER|CI500295|x	(No Hit)	COMBINER	0.0937519	0.0281665	0.722401	NS	0.955558		0.74337	NS	0.959283	NS
Os04g0493100|mRNA|AK101636|CDS+3'UTR	Basic helix-loop-helix dimerisation region bHLH domain containing protein.	mRNA	0.164232	0.123131	0.902444	NS	0.971912		0.897674	NS	0.981993	NS
Os02g0101000|mRNA|AK061115|CDS+3'UTR	Amino acid/polyamine transporter II family protein.	mRNA	-0.133433	0.208631	0.0988976	NS	1.26757		0.0922675	NS	0.857368	NS
Os01g0874100|mRNA|AK105804|CDS+3'UTR	Deoxynucleoside kinase family protein.	mRNA	-0.0467353	0.105138	0.348426	NS	1.11101		0.390691	NS	0.929556	NS
Os04g0605100|mRNA|AK061266|CDS+3'UTR	WRKY transcription factor 68.	mRNA	0.126677	-0.204121	0.250116	NS	0.795096		0.215701	NS	0.87776	NS
osa-miR164e|Os03|Mature	miRNA	osa-miR164e Os03 Mature	0.103387	-0.0258996	0.72296	NS	0.914284		0.703083	NS	0.952136	NS
Os01g0872800|mRNA|AK062100|CDS+3'UTR	3-phosphoinositide-dependent protein kinase-1 (Fragment).	mRNA	-0.020067	0.00323915	0.876819	NS	1.01629		0.894214	NS	0.981909	NS
Os02g0582300|mRNA|AK101861|CDS+3'UTR	TPR-like domain containing protein.	mRNA	-0.0124549	-0.0257426	0.938984	NS	0.990832		0.945569	NS	0.990824	NS
Os04g0441200|COMBINER_EST|Os04g0441200|8	Hypothetical protein.	COMBINER_EST	0.0287312	-0.113312	0.418399	NS	0.906235		0.45085	NS	0.929783	NS
Os03g0153900|mRNA|AK106420|CDS+3'UTR	Aromatic-ring hydroxylase family protein.	mRNA	0.111496	0.0438507	0.721049	NS	0.954194		0.740263	NS	0.958736	NS
Os06g0325200|COMBINER|CI261002|6	(No Hit)	COMBINER	0.0562125	-0.26923	0.411379	NS	0.798054		0.356571	NS	0.929556	NS
Os08g0504400|mRNA|AK072089|CDS+3'UTR	Indigoidine synthase A like protein family protein.	mRNA	-0.0997477	0.0749145	0.00530378	**	1.1287		0.0638851	NS	0.852734	NS
Os01g0639100|mRNA|AK073640|CDS+3'UTR	Eukaryotic initiation factor 4A-3 (eIF4A-3) (eIF-4A-3).	mRNA	0.00057125	-0.00770903	0.965382	NS	0.994277		0.968469	NS	0.995821	NS
Os02g0247800|COMBINER_EST|CI444145|0	Sodium/calcium exchanger membrane region domain containing protein.	COMBINER_EST	0.0249662	0.049594	0.833998	NS	1.01722		0.869084	NS	0.978714	NS
Os11g0152700|mRNA|AK069411|CDS+3'UTR	Transcription factor HBP-1b(C38) (Fragment).	mRNA	-0.11883	0.0741184	0.335653	NS	1.1431		0.347102	NS	0.929556	NS
Os11g0145400|COMBINER_EST|CI025097|0	Ubiquitin-like protein 5.	COMBINER_EST	-0.0788846	0.0374591	0.293368	NS	1.08398		0.399995	NS	0.929556	NS
Os06g0639500|mRNA|AK099542|CDS	Protein kinase domain containing protein.	mRNA	-0.0838177	0.0535648	0.401473	NS	1.09991		0.443315	NS	0.929556	NS
Os12g0633700|COMBINER|CI420352|x	(No Hit)	COMBINER	0.00693095	-0.106389	0.766693	NS	0.924459		0.748347	NS	0.960246	NS
Os04g0616000|mRNA|AK106295|CDS+3'UTR	Paired amphipathic helix repeat containing protein.	mRNA	0.102641	-0.0495052	0.363676	NS	0.899911		0.401405	NS	0.929556	NS
Os03g0670700|mRNA|AK119242|CDS+3'UTR	Glycine-rich RNA-binding protein GRP1A.	mRNA	0.261492	-0.0504539	0.375373	NS	0.805554		0.327598	NS	0.927618	NS
Os05g0503300|mRNA|AK103289|CDS+3'UTR	Sulfite reductase precursor (EC 1.8.7.1).	mRNA	0.121454	0.0616169	0.711576	NS	0.959373		0.743247	NS	0.959283	NS
Os11g0146800|mRNA|AB079874|CDS+3'UTR	RecA bacterial DNA recombination protein family protein.	mRNA	-0.101135	0.0451019	0.633068	NS	1.10668		0.617638	NS	0.940115	NS
Os12g0540700|mRNA|AK107996|CDS+3'UTR	Hypothetical protein.	mRNA	-0.0814152	-0.00741434	0.55391	NS	1.05263		0.62908	NS	0.94158	NS
Os08g0230500|mRNA|AK107589|CDS+3'UTR	Protein of unknown function DUF537 family protein.	mRNA	-0.0241499	0.0253465	0.673014	NS	1.0349		0.73829	NS	0.958398	NS
Os06g0148600|mRNA|AK121786|CDS+3'UTR	Cyclin-like F-box domain containing protein.	mRNA	0.00624537	0.106567	0.361345	NS	1.07201		0.47027	NS	0.930571	NS
Os02g0664000|mRNA|AK058456|CDS+3'UTR	GPX12Hv, glutathione peroxidase-like protein.	mRNA	-0.0763986	0.0473707	0.562507	NS	1.08958		0.575057	NS	0.936535	NS
Os06g0341500|mRNA|AK106755|CDS+3'UTR	Plant lipid transfer/seed storage/trypsin-alpha amylase inhibitor domain containing protein.	mRNA	0.120464	0.0464464	0.856711	NS	0.949989		0.844129	NS	0.975295	NS
Os01g0145600|mRNA|AK072818|UTR	Non-protein coding transcript, uncharacterized transcript.	mRNA	0.0647838	-0.0133448	0.662712	NS	0.947286		0.689475	NS	0.95014	NS
Os12g0530100|mRNA|AK109551|CDS+3'UTR	Cationic peroxidase isozyme 40K precursor.	mRNA	-0.0726714	0.317322	0.285338	NS	1.31039		0.230654	NS	0.886375	NS
osa-miR530|Os04|3'seq	miRNA	osa-miR530 Os04 3'seq	0.968508	-0.407962	0.156177	NS	0.38516	DOWN	0.0726797	NS	0.852734	NS
Os05g0441400|mRNA|AK108756|CDS+3'UTR	Uncharacterized plant-specific domain containing protein.	mRNA	-0.0279348	0.185803	0.444415	NS	1.15969		0.422683	NS	0.929556	NS
Os02g0815500|mRNA|AK099733|CDS+3'UTR	Alcohol dehydrogenase class III (EC 1.1.1.1) (Glutathione-dependent formaldehyde dehydrogenase) (EC 1.2.1.1) (FDH) (FALDH) (GSH-FDH).	mRNA	-0.130189	0.0949779	0.119371	NS	1.16891		0.1557	NS	0.864532	NS
Os01g0251000|mRNA|AK100105|CDS+3'UTR	Conserved hypothetical protein.	mRNA	-0.0931032	-0.00692034	0.642299	NS	1.06156		0.667125	NS	0.94702	NS
Os05g0409800|COMBINER_EST|Os05g0409800|8	TPR-like domain containing protein.	COMBINER_EST	0.0347278	-0.00217653	0.834258	NS	0.974744		0.849923	NS	0.976166	NS
Os02g0162500|mRNA|AK058907|CDS+3'UTR	40S ribosomal protein S14 (Clone MCH1).	mRNA	0.0487022	0.125201	0.653311	NS	1.05446		0.685184	NS	0.949879	NS
Os08g0517500|mRNA|AK065593|CDS+3'UTR	Pyridoxamine 5'-phosphate oxidase-related domain containing protein.	mRNA	-0.0748053	0.135632	0.160527	NS	1.15704		0.199281	NS	0.872955	NS
Os07g0205000|mRNA|AK072032|CDS+3'UTR	Cytochrome-C reductase 14 kDa subunit (EC 1.10.2.2) (Fragment).	mRNA	0.21016	0.12694	0.807149	NS	0.943949		0.796292	NS	0.967749	NS
Os11g0546100|mRNA|AK068611|CDS+3'UTR	Lung seven transmembrane receptor family protein.	mRNA	-0.00941396	0.00140548	0.903658	NS	1.00753		0.932846	NS	0.988066	NS
Os05g0480000|mRNA|AK061052|CDS+3'UTR	Cell division protein kinase 4 (EC 2.7.1.37) (Cyclin-dependent kinase 4) (PSK-J3) (CRK3).	mRNA	-0.042753	0.0573618	0.574938	NS	1.07186		0.606459	NS	0.939871	NS
Os10g0357700|mRNA|AK106693|CDS+3'UTR	Conserved hypothetical protein.	mRNA	-0.113376	0.206011	0.134015	NS	1.2478		0.12583	NS	0.858437	NS
Os10g0181700|mRNA|AK058820|CDS+3'UTR	ATP-binding region, ATPase-like domain containing protein.	mRNA	-0.177141	0.00921369	0.0831434	NS	1.13789		0.154276	NS	0.864322	NS
Os06g0196600|mRNA|AK060515|CDS+3'UTR	3-oxoacyl-[acyl-carrier-protein] synthase I, chloroplast precursor (EC 2.3.1.41) (Beta-ketoacyl-ACP synthase I) (KAS I).	mRNA	0.0740085	-0.162761	0.206134	NS	0.848644		0.218242	NS	0.878425	NS
Os09g0111800|mRNA|AK069338|CDS+3'UTR	RNA-binding region RNP-1 (RNA recognition motif) domain containing protein.	mRNA	-0.0275829	0.148425	0.202702	NS	1.12975		0.26015	NS	0.895961	NS
Os09g0540600|mRNA|AK101798|CDS+3'UTR	WD-40 repeat protein MSI1.	mRNA	-0.180827	0.0168265	0.298769	NS	1.14683		0.314975	NS	0.919518	NS
Os04g0606700|mRNA|AK103790|CDS+3'UTR	Conserved hypothetical protein.	mRNA	-0.00196433	0.0221055	0.772782	NS	1.01682		0.844347	NS	0.975295	NS
Os02g0107200|COMBINER_EST|Os02g0107200|8	Diphosphomevalonate decarboxylase family protein.	COMBINER_EST	-0.0986542	0.0640372	0.514982	NS	1.11937		0.509766	NS	0.931011	NS
Os02g0297600|mRNA|AK064947|CDS+3'UTR	Protein of unknown function DUF707 family protein.	mRNA	0.0426061	-0.0204423	0.697593	NS	0.957239		0.73037	NS	0.956976	NS
Os03g0235900|mRNA|AF140606|CDS+3'UTR	Nitrate transporter.	mRNA	-0.18495	0.1494	0.0104951	*	1.26081		0.0206359	*	0.824977	NS
Os04g0569100|mRNA|AK112099|CDS+3'UTR	Helix-turn-helix motif, lambda-like repressor domain containing protein.	mRNA	-0.0164782	-0.0519017	0.854008	NS	0.975745		0.864645	NS	0.978076	NS
Os12g0293000|mRNA|AK069712|UTR	Hypothetical protein.	mRNA	0.0954393	-0.0218172	0.623807	NS	0.921939		0.626746	NS	0.941401	NS
Os12g0272100|COMBINER_EST|Os12g0272100|8	Hypothetical protein.	COMBINER_EST	0.0449886	0.121372	0.798776	NS	1.05437		0.792464	NS	0.966708	NS
Os10g0412800|mRNA|AK070592|CDS+3'UTR	Hypothetical protein.	mRNA	-0.202229	0.0505815	0.328822	NS	1.19153		0.308262	NS	0.916264	NS
Os04g0150700|COMBINER|CI330756|6	(No Hit)	COMBINER	-0.159307	0.0690938	0.353378	NS	1.17154		0.340243	NS	0.929556	NS
Os04g0674100|COMBINER_EST|CI526397|6	TPR-like domain containing protein.	COMBINER_EST	-0.0821524	0.0289497	0.340215	NS	1.08005		0.437914	NS	0.929556	NS
Os03g0270200|mRNA|AK102826|CDS+3'UTR	SRm160/300 splicing coactivator (Fragment).	mRNA	-0.334644	0.147072	0.175046	NS	1.3964		0.124724	NS	0.857732	NS
Os10g0561400|mRNA|AJ495799|CDS+3'UTR	Myb, DNA-binding domain containing protein.	mRNA	-0.108891	-0.0196733	0.482042	NS	1.06379		0.561822	NS	0.934248	NS
Os06g0658400|COMBINER|CI448191|0	(No Hit)	COMBINER	0.111569	0.0179856	0.581637	NS	0.937192		0.618125	NS	0.940188	NS
Os02g0581400|mRNA|AK071897|CDS+3'UTR	Menaquinone biosynthesis protein menD [Includes: 2-succinyl-6-hydroxy- 2,4-cyclohexadiene-1-carboxylate synthase (EC 4.1.3.-) (SHCHC synthase); 2-oxoglutarate decarboxylase (EC 4.1.1.71) (Alpha- ketoglutarate decarboxylase) (KDC)].	mRNA	0.0202343	-0.01386	0.836861	NS	0.976645		0.85509	NS	0.976338	NS
POsControl0012|genome	NONE		0.061604	-0.0264907	0.538059	NS	0.940764		0.597464	NS	0.938743	NS
Os03g0322900|COMBINER_EST|CI387122|5	Late embryogenesis abundant protein repeat containing protein.	COMBINER_EST	-0.0368273	0.0281696	0.756768	NS	1.04608		0.767802	NS	0.963135	NS
Os04g0466600|COMBINER_EST|CI525990|0	Porphyromonas-type peptidyl-arginine deiminase family protein.	COMBINER_EST	-0.0879929	0.0683875	0.271688	NS	1.11449		0.331289	NS	0.928642	NS
Os05g0577300|COMBINER|CI096250|6	(No Hit)	COMBINER	0.110163	0.0188732	0.603656	NS	0.938683		0.635354	NS	0.942428	NS
Os03g0169000|mRNA|AK107189|CDS+3'UTR	Hypothetical plant protein family protein.	mRNA	0.00653088	-0.0176915	0.796428	NS	0.98335		0.853202	NS	0.976166	NS
Os05g0436400|mRNA|AK060776|CDS+3'UTR	Peptidase A22B, minor histocompatibility antigen H13 family protein.	mRNA	-0.00759506	-0.0285463	0.878595	NS	0.985583		0.898967	NS	0.981994	NS
Os04g0188400|COMBINER_EST|AU166251|6	Hypothetical protein.	COMBINER_EST	0.108664	0.0196211	0.618642	NS	0.940147		0.648016	NS	0.943458	NS
Os08g0532200|mRNA|AK062854|CDS+3'UTR	Glutamate-1-semialdehyde 2,1-aminomutase, chloroplast precursor (EC 5.4.3.8) (GSA) (Glutamate-1-semialdehyde aminotransferase) (GSA- AT).	mRNA	-0.0632712	0.145917	0.678591	NS	1.15604		0.639281	NS	0.942673	NS
Os07g0166100|mRNA|AK069169|CDS+3'UTR	Membrane attack complex component/perforin/complement C9 family protein.	mRNA	-0.00536084	-0.00486112	0.990661	NS	1.00035		0.995716	NS	0.999173	NS
Os12g0615400|mRNA|AK103998|CDS+3'UTR	37 kDa inner envelope membrane protein, chloroplast precursor (E37).	mRNA	-0.0824659	-0.039933	0.735253	NS	1.02992		0.784242	NS	0.965009	NS
Os01g0728900|mRNA|AK071876|UTR	Non-protein coding transcript, uncharacterized transcript.	mRNA	-0.170537	0.207127	0.227836	NS	1.29924		0.185516	NS	0.870959	NS
Os03g0795800|mRNA|AK102207|CDS+3'UTR	Protein of unknown function UPF0005 family protein.	mRNA	0.0113633	-0.0712495	0.545827	NS	0.944346		0.610434	NS	0.939871	NS
Os01g0769000|mRNA|AK072195|CDS+3'UTR	Conserved hypothetical protein.	mRNA	0.0524611	-0.0475359	0.508428	NS	0.933035		0.562104	NS	0.934248	NS
Os05g0135700|mRNA|AK103157|CDS+3'UTR	S-adenosylmethionine synthetase 1 (EC 2.5.1.6) (Methionine adenosyltransferase 1) (AdoMet synthetase 1).	mRNA	0.23325	-0.0791461	0.0404713	*	0.805303		0.0536005	NS	0.852734	NS
Os11g0655200|COMBINER|CI535974|x	(No Hit)	COMBINER	0.100391	0.0238075	0.677334	NS	0.948301		0.701092	NS	0.951768	NS
osa-miR531|Os08|Mature	miRNA	osa-miR531 Os08 Mature	-0.19105	0.0397811	0.0965181	NS	1.17351		0.13323	NS	0.858437	NS
Os05g0597400|COMBINER|CI348849|6	(No Hit)	COMBINER	0.0978799	0.0254695	0.694598	NS	0.951048		0.717282	NS	0.954151	NS
Os06g0133500|COMBINER_EST|CI520089|0	Conserved hypothetical protein.	COMBINER_EST	0.383791	-0.0660667	0.165771	NS	0.732115		0.122116	NS	0.857532	NS
Os05g0516700|mRNA|AK109131|CDS+3'UTR	Conserved hypothetical protein.	mRNA	0.0297687	-0.228041	0.397481	NS	0.836357		0.364428	NS	0.929556	NS
Os03g0856500|mRNA|AK071750|CDS+3'UTR	Plastid-specific 30S ribosomal protein 1, chloroplast precursor (CS- S5) (CS5) (S22) (Ribosomal protein 1) (PSRP-1).	mRNA	0.260496	-0.127421	0.263898	NS	0.764232		0.213109	NS	0.87692	NS
Os11g0270500|mRNA|AK110480|CDS+3'UTR	Disease resistance protein family protein.	mRNA	-0.0149063	0.0695367	0.641688	NS	1.06028		0.668593	NS	0.9475	NS
Os09g0284400|mRNA|AK110658|CDS+3'UTR	GrpE protein family protein.	mRNA	-0.109595	0.092097	0.175078	NS	1.15005		0.217139	NS	0.87815	NS
Os10g0207500|mRNA|AK121594|CDS+3'UTR	Conserved hypothetical protein.	mRNA	0.0879123	0.032501	0.761802	NS	0.96232		0.781223	NS	0.964682	NS
Os11g0194400|COMBINER|CI350369|0	(No Hit)	COMBINER	0.0498641	0.0312184	0.973656	NS	0.987159		0.970513	NS	0.995939	NS
Os10g0403700|COMBINER_EST|Os10g0403700|8	AX110P-like protein.	COMBINER_EST	-0.14163	0.0820601	0.160619	NS	1.16772		0.190293	NS	0.871207	NS
Os04g0432000|mRNA|AK065036|CDS+3'UTR	Serine/threonine-protein kinase ASK1 (EC 2.7.1.37).	mRNA	-0.0190849	-0.0754859	0.828871	NS	0.96166		0.828501	NS	0.971928	NS
Os08g0535800|mRNA|AK067906|CDS+3'UTR	No apical meristem (NAM) protein domain containing protein.	mRNA	-0.0387511	0.0524793	0.249287	NS	1.06528		0.425968	NS	0.929556	NS
Os06g0683000|mRNA|AK105443|CDS+3'UTR	Zn-finger, C2H2 type domain containing protein.	mRNA	-0.0139327	0.0507169	0.731851	NS	1.04583		0.750788	NS	0.960621	NS
Os12g0158400|COMBINER_EST|Os12g0158400|8	Uncharacterized plant-specific domain containing protein.	COMBINER_EST	-0.262659	0.0851207	0.0891769	NS	1.2726		0.0836965	NS	0.856565	NS
Os03g0850800|mRNA|AK101366|CDS+3'UTR	Conserved hypothetical protein.	mRNA	0.0792153	0.0151043	0.565437	NS	0.956535		0.654057	NS	0.944555	NS
Os11g0568300|mRNA|AK103282|CDS+3'UTR	HMG-I and HMG-Y, DNA-binding domain containing protein.	mRNA	-0.0582912	-0.0424962	0.928646	NS	1.01101		0.935926	NS	0.988933	NS
Os07g0153300|mRNA|AK066146|CDS+3'UTR	Protein of unknown function DUF1365 family protein.	mRNA	0.0873425	0.00161147	0.697465	NS	0.942307		0.706576	NS	0.952136	NS
Os01g0205300|COMBINER_EST|Os01g0205300|8	Rho termination factor, N-terminal domain containing protein.	COMBINER_EST	-0.0448024	0.0657041	0.422864	NS	1.07961		0.491936	NS	0.930762	NS
Os06g0143400|mRNA|AK120946|CDS+3'UTR	Acyl-ACP thioesterase.	mRNA	0.125727	-0.170286	0.0675113	NS	0.8145		0.0804089	NS	0.856565	NS
Os01g0763600|mRNA|AK066596|CDS+3'UTR	Glycerophosphoryl diester phosphodiesterase family protein.	mRNA	0.0489812	-0.0109513	0.474751	NS	0.959309		0.621292	NS	0.940211	NS
Os03g0593600|COMBINER_EST|Os03g0593600|8	Cytochrome P450 family protein.	COMBINER_EST	-0.0677514	0.0525849	0.623726	NS	1.08699		0.624589	NS	0.940881	NS
Os03g0639600|mRNA|AK111569|CDS+3'UTR	Zinc-finger protein Lsd1.	mRNA	0.217652	-0.0381942	0.013536	*	0.837496		0.0403541	*	0.852734	NS
Os01g0131600|mRNA|AK063183|UTR	Pathogenesis-related transcriptional factor and ERF domain containing protein.	mRNA	0.0452349	-0.115961	0.134254	NS	0.894283		0.224366	NS	0.882313	NS
Os12g0211500|mRNA|AK103606|5'UTR+CDS	Leucine-rich repeat, plant specific containing protein.	mRNA	0.354322	-0.586384	0.0380753	*	0.520978	DOWN	0.0148702	*	0.821718	NS
Os06g0674800|COMBINER_EST|CI447717|0	ARM repeat fold domain containing protein.	COMBINER_EST	-0.0620813	0.0893359	0.422662	NS	1.11066		0.445106	NS	0.929629	NS
Os04g0120000|COMBINER_EST|CI260116|6	Hydroxyproline-rich glycoprotein-like.	COMBINER_EST	-0.333863	0.124772	0.119194	NS	1.37424		0.0863892	NS	0.856565	NS
Os11g0121600|mRNA|AK063194|CDS+3'UTR	Hypothetical protein.	mRNA	-0.0481381	-0.0486348	0.996044	NS	0.999656		0.99715	NS	0.999377	NS
Os03g0136200|mRNA|AF042333|CDS+3'UTR	24-methylene lophenol C24(1)methyltransferase.	mRNA	-0.281748	0.135123	0.0521933	NS	1.33503		0.0452304	*	0.852734	NS
Os09g0441100|mRNA|AK107584|CDS+3'UTR	Cytochrome P450 monooxygenase CYP92A1.	mRNA	0.284399	-0.054368	0.259538	NS	0.790717		0.221223	NS	0.879927	NS
Os01g0830200|mRNA|AK099788|CDS+3'UTR	Hypothetical protein.	mRNA	-0.0939691	0.257589	0.0562359	NS	1.27594		0.0582114	NS	0.852734	NS
Os02g0198500|mRNA|AK062474|CDS+3'UTR	Conserved hypothetical protein.	mRNA	0.43089	-0.0930939	0.0665998	NS	0.695449		0.0446326	*	0.852734	NS
Os01g0825700|mRNA|AJ575227|CDS	VHS2 protein (Fragment).	mRNA	-0.027087	0.0611634	0.124561	NS	1.06308		0.362761	NS	0.929556	NS
Os12g0132900|mRNA|AK068041|UTR	Non-protein coding transcript, putative npRNA.	mRNA	-0.0753791	0.0502701	0.641441	NS	1.091		0.635378	NS	0.942428	NS
Os02g0524600|COMBINER_EST|AU068637|6	WD40 repeat protein.	COMBINER_EST	0.0399761	0.0143652	0.848702	NS	0.982405		0.874672	NS	0.979419	NS
Os11g0264300|mRNA|AK064859|CDS+3'UTR	Plant regulator RWP-RK domain containing protein.	mRNA	-0.028347	0.0498521	0.338153	NS	1.0557		0.50744	NS	0.931011	NS
Os08g0473600|mRNA|AK064071|CDS+3'UTR	Alpha-amylase isozyme 3E precursor (EC 3.2.1.1) (1,4-alpha-D-glucan glucanohydrolase).	mRNA	0.0627894	-0.0184851	0.640719	NS	0.945222		0.671459	NS	0.947676	NS
Os05g0110000|mRNA|AK067181|CDS+3'UTR	Zn-finger, RING domain containing protein.	mRNA	0.167363	-0.0937891	0.08563	NS	0.834421		0.107923	NS	0.857368	NS
osa-miR399j|Os04|Mature	miRNA	osa-miR399j Os04 Mature	-0.100951	0.341671	0.106799	NS	1.35907		0.0798926	NS	0.856565	NS
Os06g0716000|mRNA|AK061844|CDS+3'UTR	Protein of unknown function DUF668 family protein.	mRNA	0.17411	-0.110125	0.0937068	NS	0.821177		0.105367	NS	0.857368	NS
PTaControl0002|mRNA|X94352|3'UTR	NONE	mRNA	-0.111267	0.0790805	0.378341	NS	1.14104		0.381875	NS	0.929556	NS
osa-miR172c|Os07|5'seq	miRNA	osa-miR172c Os07 5'seq	0.0818739	0.00558519	0.620541	NS	0.948494		0.664737	NS	0.946753	NS
Os01g0685500|mRNA|AK064463|CDS+3'UTR	ATP-dependent DNA ligase family protein.	mRNA	-0.196025	0.179299	0.0539022	NS	1.29713		0.0522213	NS	0.852734	NS
Os08g0208400|mRNA|AK102509|CDS+3'UTR	En/Spm-like transposon proteins family protein.	mRNA	0.0712981	-0.0416466	0.508102	NS	0.924699		0.54599	NS	0.933789	NS
Os09g0395300|COMBINER_EST|Os09g0395300|8	Myb, DNA-binding domain containing protein.	COMBINER_EST	0.0614569	0.0442865	0.931302	NS	0.988169		0.936138	NS	0.98895	NS
Os06g0194200|mRNA|AK111269|CDS+3'UTR	Conserved hypothetical protein.	mRNA	-0.0372733	0.0401086	0.744476	NS	1.0551		0.748449	NS	0.96028	NS
Os05g0582300|mRNA|AK066579|CDS+3'UTR	Solanesyl diphosphate synthase.	mRNA	-0.704357	0.151253	0.143872	NS	1.80952	UP	0.0761123	NS	0.854226	NS
Os07g0124900|mRNA|AY339373|CDS+3'UTR	PR1a protein.	mRNA	-0.170959	0.223961	0.201179	NS	1.31487		0.159949	NS	0.864532	NS
osa-miR395f|Os04|3'seq	miRNA	osa-miR395f Os04 3'seq	-0.060832	0.551985	0.401384	NS	1.52924	UP	0.308418	NS	0.916484	NS
Os02g0640800|mRNA|AK067764|CDS+3'UTR	(-)-isopiperitenone reductase.	mRNA	0.0925214	0.00215674	0.581149	NS	0.939285		0.621548	NS	0.940211	NS
Os12g0124000|mRNA|AK060098|CDS+3'UTR	SMAD/FHA domain containing protein.	mRNA	-0.516117	0.114941	0.132181	NS	1.5487	UP	0.079268	NS	0.856565	NS
Os02g0135200|mRNA|AF194416|CDS+3'UTR	Blast and wounding induced mitogen-activated protein kinase.	mRNA	0.26925	-0.0140679	0.434286	NS	0.821699		0.388099	NS	0.929556	NS
Os11g0702000|mRNA|AK106678|CDS+3'UTR	Conserved hypothetical protein.	mRNA	0.106453	0.0146739	0.574609	NS	0.938365		0.615692	NS	0.93999	NS
Os12g0540200|mRNA|AK065534|UTR	Non-protein coding transcript, uncharacterized transcript.	mRNA	0.067251	0.0218704	0.682616	NS	0.969034		0.751614	NS	0.960715	NS
Os06g0682500|COMBINER|CI419126|6	(No Hit)	COMBINER	-0.0209546	0.130805	0.403638	NS	1.11092		0.430771	NS	0.929556	NS
Os05g0539700|mRNA|AK105671|CDS+3'UTR	Nucleosome assembly protein 1.	mRNA	-0.0757306	0.113943	0.38058	NS	1.14051		0.384118	NS	0.929556	NS
Os01g0623600|mRNA|AK103106|CDS+3'UTR	Glycoside hydrolase, family 28 protein.	mRNA	0.10971	0.0160964	0.571012	NS	0.937172		0.611184	NS	0.939871	NS
Os08g0136700|mRNA|AF097724|CDS+3'UTR	Protein of unknown function DUF26 domain containing protein.	mRNA	0.110464	0.0165198	0.571021	NS	0.936958		0.610764	NS	0.939871	NS
Os01g0103000|mRNA|AK066123|5'UTR+CDS	Hypothetical protein.	mRNA	0.0519319	0.0073533	0.774373	NS	0.969573		0.802673	NS	0.968418	NS
Os03g0215700|mRNA|AK099772|CDS+3'UTR	Myosin II heavy chain-like family protein.	mRNA	-0.13206	0.209339	0.592169	NS	1.26698		0.530166	NS	0.933744	NS
Os10g0510000|mRNA|AK101613|CDS+3'UTR	Actin 7 (Actin 2).	mRNA	0.0908886	-0.0951199	0.353455	NS	0.879034		0.365723	NS	0.929556	NS
Os08g0156600|mRNA|AK063143|CDS+3'UTR	Major facilitator superfamily protein.	mRNA	-0.34469	0.321682	0.0908315	NS	1.58708	UP	0.0507993	NS	0.852734	NS
Os09g0297100|mRNA|AK073729|CDS+3'UTR	Ubiquitin-conjugating enzyme spm2 (Ubiquitin-conjugating enzyme variant MMS2 homolog) (UEV MMS2).	mRNA	0.0369835	-0.0308084	0.514033	NS	0.954097		0.620228	NS	0.940211	NS
Os02g0808800|mRNA|AK064401|CDS+3'UTR	Cinnamoyl CoA reductase (EC 1.2.1.44).	mRNA	0.11131	0.0173066	0.58274	NS	0.936919		0.618366	NS	0.940211	NS
Os04g0672800|mRNA|AK068413|CDS+3'UTR	Conserved hypothetical protein.	mRNA	-0.00145006	-0.0185268	0.783992	NS	0.988233		0.872397	NS	0.979107	NS
Os04g0162500|mRNA|AK108645|CDS+3'UTR	Zn-finger, C2H2 type domain containing protein.	mRNA	0.0550343	-0.139646	0.39041	NS	0.873766		0.388649	NS	0.929556	NS
Os08g0554900|mRNA|AK105089|CDS+3'UTR	Nonaspanin (TM9SF) family protein.	mRNA	0.124454	-0.0729198	0.453149	NS	0.872137		0.437988	NS	0.929556	NS
Os02g0270800|COMBINER_EST|Os02g0270800|8	Subtilase.	COMBINER_EST	0.125219	-0.0281386	0.31642	NS	0.899155		0.366586	NS	0.929556	NS
Os01g0780600|mRNA|AK120823|CDS+3'UTR	Photoreceptor-interacting protein-like (Non-phototropic hypocotyl-like protein).	mRNA	0.109951	0.0183632	0.603054	NS	0.938489		0.634651	NS	0.942428	NS
Os02g0762600|mRNA|AK103657|CDS+3'UTR	Conserved hypothetical protein.	mRNA	0.201131	0.00534391	0.64357	NS	0.873097		0.609108	NS	0.939871	NS
Os08g0383700|mRNA|AK073566|CDS+3'UTR	Repressor protein.	mRNA	0.052937	-0.0558121	0.0358281	*	0.927392		0.227411	NS	0.884549	NS
Os10g0499900|COMBINER|CI275131|6	(No Hit)	COMBINER	-0.0460056	0.225406	0.55934	NS	1.20699		0.508961	NS	0.931011	NS
Os01g0825900|mRNA|AK101175|CDS+3'UTR	Uncharacterized Cys-rich domain containing protein.	mRNA	-0.0304496	-0.163305	0.681973	NS	0.912025		0.665644	NS	0.94702	NS
Os05g0351200|COMBINER|CI208459|6	(No Hit)	COMBINER	-0.00479007	0.218996	0.654891	NS	1.16779		0.613248	NS	0.939871	NS
Os08g0114300|mRNA|AK105866|CDS+3'UTR	Plant-specific FAD-dependent oxidoreductase family protein.	mRNA	-0.150949	0.219545	0.238053	NS	1.2928		0.195543	NS	0.872622	NS
Os06g0646900|mRNA|AK063383|CDS+3'UTR	Homogentisic acid geranylgeranyl transferase.	mRNA	0.0189893	-0.0972519	0.792015	NS	0.922588		0.770939	NS	0.963294	NS
Os10g0437900|COMBINER|CI199341|6	(No Hit)	COMBINER	-0.0604286	-0.161648	0.864712	NS	0.932245		0.845595	NS	0.975644	NS
Os04g0682300|mRNA|AK073871|CDS+3'UTR	Phosphomannomutase 2 (EC 5.4.2.8) (PMM 2).	mRNA	-0.0482495	0.0717857	0.35092	NS	1.08676		0.430816	NS	0.929556	NS
Os03g0735900|COMBINER_EST|Os03g0735900|8	Phospholipid/glycerol acyltransferase family protein.	COMBINER_EST	0.0449197	0.192346	0.669367	NS	1.10759		0.648529	NS	0.943458	NS
Os05g0460500|COMBINER_EST|CI239574|6	Histone H2B.2.	COMBINER_EST	-0.0114688	-0.0515666	0.81131	NS	0.972589		0.831295	NS	0.972415	NS
Os01g0795100|COMBINER_EST|Os01g0795100|8	Peptidase S8 and S53, subtilisin, kexin, sedolisin domain containing protein.	COMBINER_EST	-0.161186	-0.0557607	0.821203	NS	1.07581		0.801744	NS	0.968418	NS
Os02g0820200|mRNA|AK059979|CDS+3'UTR	Zn-finger, RING domain containing protein.	mRNA	-0.038197	-0.0197015	0.9262	NS	1.0129		0.931434	NS	0.987869	NS
Os11g0576900|mRNA|AK072935|CDS+3'UTR	Hypothetical protein.	mRNA	0.541607	-0.130741	0.108968	NS	0.627485	DOWN	0.0618237	NS	0.852734	NS
Os08g0445700|mRNA|AK109708|CDS+3'UTR	Glycosyl transferase, family 20 domain containing protein.	mRNA	0.0920374	0.0283964	0.72915	NS	0.956846		0.750077	NS	0.960621	NS
Os03g0803900|COMBINER_EST|CI374989|6	Glycosyl transferase, family 31 protein.	COMBINER_EST	0.00805688	-0.000458002	0.907866	NS	0.994115		0.941481	NS	0.98969	NS
Os05g0209100|mRNA|AK069043|CDS+3'UTR	Glycoside hydrolase, family 47 protein.	mRNA	0.24271	-0.131167	0.170307	NS	0.771706		0.140101	NS	0.858437	NS
Os04g0405300|mRNA|AK110700|CDS+3'UTR	Stem secoisolariciresinol dehydrogenase (Fragment).	mRNA	0.017122	-0.116122	0.701089	NS	0.911779		0.682101	NS	0.949606	NS
Os08g0307600|COMBINER|CI266199|6	(No Hit)	COMBINER	0.0351229	0.104285	0.863317	NS	1.04911		0.851874	NS	0.976166	NS
Os10g0487600|mRNA|AK059738|CDS+3'UTR	Conserved hypothetical protein.	mRNA	-0.0872443	-0.0485816	0.775213	NS	1.02716		0.812215	NS	0.969749	NS
Os04g0473400|mRNA|AK067896|CDS+3'UTR	60S ribosomal protein L6.	mRNA	0.0699627	0.0527785	0.9143	NS	0.988159		0.925418	NS	0.98717	NS
Os12g0497300|mRNA|AB080264|CDS+3'UTR	RAD51 homolog RAD51B.	mRNA	-0.177675	0.504153	0.105888	NS	1.60417	UP	0.0594067	NS	0.852734	NS
Os03g0843300|mRNA|AK104650|CDS+3'UTR	Late embryogenesis abundant protein 2 family protein.	mRNA	-0.000403165	-0.000426054	0.999763	NS	0.999984		0.999876	NS	1	NS
Os05g0532800|mRNA|AK111043|CDS+3'UTR	Conserved hypothetical protein.	mRNA	-0.10905	0.113326	0.101093	NS	1.16665		0.142197	NS	0.858437	NS
Os01g0235300|mRNA|AK059862|CDS+3'UTR	SOUL heme-binding protein family protein.	mRNA	0.00720048	-0.156365	0.50649	NS	0.892816		0.50223	NS	0.931011	NS
Os10g0384600|mRNA|AK071078|CDS+3'UTR	Cyclin-like F-box domain containing protein.	mRNA	0.200048	0.052377	0.697075	NS	0.902706		0.673306	NS	0.94785	NS
Os12g0143900|mRNA|AK065216|CDS+3'UTR	Long chain acyl-CoA synthetase 6 (EC 6.2.1.3).	mRNA	0.000499725	-0.00947166	0.9545	NS	0.993112		0.959595	NS	0.994516	NS
Os07g0541700|mRNA|AK105128|CDS+3'UTR	Receptor-like protein kinase 5.	mRNA	0.35292	-0.0420969	0.468993	NS	0.760481		0.397425	NS	0.929556	NS
osa-miR399f|Os06|5'seq	miRNA	osa-miR399f Os06 5'seq	-0.177376	0.0834765	0.576603	NS	1.19819		0.528208	NS	0.933269	NS
Os03g0173500|mRNA|AK099854|CDS+3'UTR	Hypothetical protein.	mRNA	-0.216666	0.389544	0.213028	NS	1.52225	UP	0.141206	NS	0.858437	NS
Os11g0679700|mRNA|AK120619|CDS+3'UTR	Phospholipid/glycerol acyltransferase family protein.	mRNA	0.173093	0.0349835	0.426008	NS	0.908709		0.460445	NS	0.929998	NS
Os12g0540100|COMBINER|CI413782|6	(No Hit)	COMBINER	0.179861	0.048557	0.702833	NS	0.913006		0.684394	NS	0.949879	NS
Os04g0616700|mRNA|AK111539|CDS+3'UTR	BRASSINOSTEROID INSENSITIVE 1-associated receptor kinase 1 precursor (EC 2.7.1.37) (BRI1-associated receptor kinase 1) (Somatic embryogenesis receptor-like kinase 3).	mRNA	-0.0332141	-0.0749028	0.841341	NS	0.971517		0.849602	NS	0.976166	NS
Os11g0572400|mRNA|AK101277|CDS+3'UTR	Glycosyl transferase, family 29 protein.	mRNA	-0.136323	0.0982385	0.117475	NS	1.17655		0.148532	NS	0.862002	NS
Os11g0252900|COMBINER|CI348323|6	(No Hit)	COMBINER	-0.40694	0.14447	0.138515	NS	1.46552		0.0897653	NS	0.857064	NS
Os10g0458600|COMBINER|CI422732|6	(No Hit)	COMBINER	0.277771	-0.163308	0.330221	NS	0.736583		0.260362	NS	0.895961	NS
Os06g0473200|mRNA|AK119330|CDS+3'UTR	NPK2.	mRNA	-0.0527833	0.00743651	0.291582	NS	1.04262		0.545533	NS	0.933789	NS
Os07g0203500|COMBINER|CI515211|x	(No Hit)	COMBINER	-0.312315	0.402188	0.0632924	NS	1.64092	UP	0.0326149	*	0.852734	NS
Os07g0642300|COMBINER_EST|CI428332|0	Trafficking protein particle complex subunit 3 (BET3 homolog).	COMBINER_EST	0.127347	-0.0512044	0.266363	NS	0.88359		0.305281	NS	0.914058	NS
Os01g0678600|mRNA|AK062194|CDS+3'UTR	Ribosomal protein S20 family protein.	mRNA	-0.084147	0.0917728	0.264205	NS	1.12968		0.306093	NS	0.91459	NS
Os11g0706100|mRNA|AK070611|CDS+3'UTR	Protein of unknown function DUF37 family protein.	mRNA	-0.181037	0.0925226	0.10144	NS	1.20879		0.116036	NS	0.857532	NS
Os04g0618500|mRNA|AK103625|CDS+3'UTR	Gamma-soluble NSF attachment protein (Gamma-SNAP) (N-ethylmaleimide- sensitive factor attachment protein, gamma).	mRNA	-0.0294194	-0.038029	0.938926	NS	0.99405		0.953336	NS	0.992807	NS
Os05g0452900|mRNA|AK063393|CDS+3'UTR	Conserved hypothetical protein.	mRNA	0.0661585	0.160817	0.828802	NS	1.06781		0.811712	NS	0.969679	NS
Os07g0623200|mRNA|AK058506|CDS+3'UTR	Heavy metal transport/detoxification protein domain containing protein.	mRNA	-0.0127017	-0.00532317	0.933722	NS	1.00513		0.954275	NS	0.992991	NS
Os01g0536000|mRNA|AK120431|CDS+3'UTR	Serine/threonine protein kinase SOS2 (CBL-interacting protein kinase 24).	mRNA	-0.236098	0.087096	0.0656992	NS	1.2511		0.0717316	NS	0.852734	NS
Os04g0682800|mRNA|AK060526|UTR	Potassium efflux system protein family protein.	mRNA	-0.220561	-0.0154179	0.692534	NS	1.1528		0.653843	NS	0.944555	NS
Os04g0261400|mRNA|AK109843|CDS+3'UTR	Conserved hypothetical protein.	mRNA	0.0162057	-0.0300406	0.50192	NS	0.968453		0.674752	NS	0.947889	NS
Os06g0634000|mRNA|AK073652|CDS+3'UTR	Hypothetical protein.	mRNA	0.0616457	-0.0235562	0.612935	NS	0.942653		0.648587	NS	0.943458	NS
Os01g0188200|mRNA|AK106248|5'UTR+CDS	Hypothetical protein.	mRNA	-0.187787	0.22612	0.121382	NS	1.33229		0.0944956	NS	0.857368	NS
Os04g0612600|mRNA|AK104427|CDS+3'UTR	Coatomer-like protein, epsilon subunit.	mRNA	0.163153	0.0192015	0.285037	NS	0.905037		0.355275	NS	0.929556	NS
Os08g0208200|mRNA|AK062824|CDS+3'UTR	Peptidase aspartic family protein.	mRNA	-0.0532544	0.146447	0.743638	NS	1.14846		0.70595	NS	0.952136	NS
Os11g0107600|COMBINER_EST|AU094304|6	Prenylated rab acceptor PRA1 family protein.	COMBINER_EST	0.218485	-0.187366	0.221578	NS	0.754791		0.174321	NS	0.869224	NS
Os01g0142300|mRNA|AK060202|CDS+3'UTR	Glycosyl transferase, group 1 domain containing protein.	mRNA	-0.240409	0.100585	0.129455	NS	1.26663		0.116104	NS	0.857532	NS
Os10g0498800|mRNA|AK058916|CDS+3'UTR	Hypothetical protein.	mRNA	0.0215685	0.00217104	0.834186	NS	0.986645		0.881504	NS	0.980227	NS
Os01g0369900|mRNA|AK100034|CDS+3'UTR	NADH:flavin oxidoreductase/NADH oxidase family protein.	mRNA	-0.192414	-0.0118098	0.245146	NS	1.13336		0.287474	NS	0.908757	NS
Os06g0481800|COMBINER_EST|Os06g0481800|8	Transposase, IS4 domain containing protein.	COMBINER_EST	0.0266309	-0.0318959	0.712905	NS	0.960244		0.745829	NS	0.959604	NS
Os04g0493400|mRNA|AK099973|CDS+3'UTR	Endochitinase A precursor (EC 3.2.1.14) (Seed chitinase A).	mRNA	0.725395	-0.210472	0.264221	NS	0.522728	DOWN	0.164862	NS	0.866745	NS
Os05g0391000|mRNA|AK105218|5'UTR+CDS	Hypothetical protein.	mRNA	-0.142885	0.0891018	0.528332	NS	1.17445		0.490177	NS	0.930762	NS
Os08g0560600|mRNA|AK109222|CDS+3'UTR	Conserved hypothetical protein.	mRNA	-0.0103755	-0.0159502	0.977949	NS	0.996143		0.979563	NS	0.997326	NS
Os04g0278500|COMBINER_EST|Os04g0278500|8	Hypothetical protein.	COMBINER_EST	-0.0328469	0.121689	0.568583	NS	1.11306		0.559028	NS	0.934177	NS
Os01g0199400|mRNA|AK070748|CDS+3'UTR	Alpha/beta hydrolase family protein.	mRNA	-0.18155	0.0431962	0.201169	NS	1.16857		0.221449	NS	0.880079	NS
Os07g0490500|mRNA|AK061151|CDS+3'UTR	Conserved hypothetical protein.	mRNA	-0.11811	-0.160911	0.883217	NS	0.970768		0.88057	NS	0.980192	NS
Os12g0620400|mRNA|AK059973|CDS+3'UTR	Methyl-CpG binding domain containing protein.	mRNA	0.0745802	0.0101666	0.640468	NS	0.956334		0.69403	NS	0.950798	NS
Os08g0104700|mRNA|AK067468|CDS+3'UTR	Phosphatidylinositol-4-phosphate 5-kinase family protein.	mRNA	0.265587	-0.0965636	0.0245804	*	0.778004		0.0308134	*	0.852734	NS
Os07g0568600|mRNA|AK073000|CDS+3'UTR	Calcium-dependent protein kinase.	mRNA	0.068254	-0.0468917	0.640336	NS	0.923289		0.641251	NS	0.942822	NS
Os10g0184300|mRNA|D21309|5'UTR+CDS	Hypothetical protein.	mRNA	0.0135756	0.00152469	0.870923	NS	0.991682		0.917464	NS	0.986045	NS
Os02g0474700|mRNA|AK068629|CDS+3'UTR	ARM repeat fold domain containing protein.	mRNA	0.0969322	-0.0281596	0.238512	NS	0.916946		0.350473	NS	0.929556	NS
Os04g0635700|mRNA|AK062025|CDS+3'UTR	Conserved hypothetical protein.	mRNA	0.0671008	0.264082	0.612701	NS	1.1463		0.579707	NS	0.937697	NS
Os02g0791900|COMBINER|CI265181|6	(No Hit)	COMBINER	-0.307055	0.000232218	0.311845	NS	1.23738		0.273677	NS	0.902028	NS
Os01g0973500|mRNA|AK069546|CDS+3'UTR	Protein kinase APK1A (EC 2.7.1.-).	mRNA	0.0654033	0.0267257	0.743038	NS	0.973547		0.79554	NS	0.967549	NS
Os01g0580500|mRNA|AK102472|CDS+3'UTR	1-aminocyclopropane-1-carboxylate oxidase (Fragment).	mRNA	-0.0256174	0.412634	0.602693	NS	1.35496		0.531532	NS	0.933789	NS
Os02g0590400|mRNA|AK061356|CDS+3'UTR	Lecithin:cholesterol acyltransferase family protein.	mRNA	0.242431	-0.212054	0.0764575	NS	0.729771		0.0576374	NS	0.852734	NS
Os03g0648400|mRNA|AK058555|UTR	DnaJ protein homolog ANJ1.	mRNA	0.222989	-0.12727	0.153041	NS	0.784443		0.13223	NS	0.858437	NS
Os10g0568900|mRNA|AY307388|CDS+3'UTR	Conserved hypothetical protein.	mRNA	-0.106476	-0.0222135	0.801859	NS	1.06015		0.791286	NS	0.966634	NS
Os06g0606800|mRNA|AK106565|CDS+3'UTR	Targeting for Xklp2 family protein.	mRNA	0.0227101	-0.0314224	0.688213	NS	0.963173		0.737938	NS	0.958392	NS
Os09g0133600|mRNA|AK061477|CDS+3'UTR	Fibrillin-like protein.	mRNA	-0.170436	0.03807	0.235051	NS	1.15549		0.258059	NS	0.895849	NS
Os09g0372200|COMBINER_EST|Os09g0372200|8	Hypothetical protein.	COMBINER_EST	-0.232756	0.051316	0.354319	NS	1.21763		0.317783	NS	0.921793	NS
Os03g0821100|mRNA|AK102784|CDS+3'UTR	Cell-autonomous heat shock cognate protein 70.	mRNA	0.109035	0.0761695	0.823927	NS	0.977477		0.849088	NS	0.976166	NS
Os12g0456000|COMBINER_EST|Os12g0456000|8	Hypothetical protein.	COMBINER_EST	-0.0325589	-0.0113635	0.912788	NS	1.0148		0.919493	NS	0.986618	NS
Os03g0324200|mRNA|AB074971|CDS+3'UTR	EIL3.	mRNA	0.107192	0.0191491	0.624716	NS	0.940798		0.653199	NS	0.944555	NS
Os01g0729900|mRNA|AK120504|CDS+3'UTR	Conserved hypothetical protein.	mRNA	0.175946	-0.058543	0.224141	NS	0.849986		0.233547	NS	0.888086	NS
Os08g0109300|mRNA|AK061825|CDS+3'UTR	Adenylate kinase, chloroplast (EC 2.7.4.3) (ATP-AMP transphosphorylase).	mRNA	-0.144171	0.42541	0.396163	NS	1.48409		0.306753	NS	0.915007	NS
Os07g0667300|mRNA|AK120101|CDS+3'UTR	Zn-finger, CONSTANS type domain containing protein.	mRNA	-0.212458	-0.0682371	0.732239	NS	1.10513		0.706562	NS	0.952136	NS
Os09g0416800|mRNA|AK065377|CDS+3'UTR	CCR4-NOT transcription complex subunit 7 (CCR4-associated factor 1) (CAF1).	mRNA	-0.0760298	0.163973	0.0718999	NS	1.181		0.106295	NS	0.857368	NS
Os11g0558900|mRNA|AK119422|CDS+3'UTR	Leucine-rich repeat, plant specific containing protein.	mRNA	0.290288	-0.531167	0.199898	NS	0.565871	DOWN	0.117203	NS	0.857532	NS
Os04g0558900|mRNA|AK100861|CDS+3'UTR	Proteinase inhibitor I9, subtilisin propeptide domain containing protein.	mRNA	0.100273	0.16382	0.795519	NS	1.04503		0.797852	NS	0.96801	NS
Os03g0859500|mRNA|AK070637|CDS+3'UTR	ABC transporter related domain containing protein.	mRNA	-0.0282013	0.0897297	0.608792	NS	1.08518		0.614913	NS	0.93999	NS
Os06g0708700|mRNA|AK067151|CDS+3'UTR	Protein of unknown function DUF6 domain containing protein.	mRNA	0.0794914	-0.0923052	0.480406	NS	0.887737		0.475771	NS	0.930762	NS
Os08g0332700|mRNA|AK109737|CDS+3'UTR	Trans-acting transcriptional protein ICP0 (Immediate-early protein IE110) (VMW110) (Alpha-0 protein).	mRNA	-0.0129066	-0.0498387	0.754792	NS	0.974725		0.804813	NS	0.968542	NS
Os03g0727200|mRNA|AB007625|CDS+3'UTR	Knotted1-type homeobox protein OSH3.	mRNA	-0.0284853	0.149577	0.623029	NS	1.13136		0.595721	NS	0.938743	NS
Os03g0198500|mRNA|AK104430|CDS+3'UTR	Eukaryotic protein of unknown function DUF862 family protein.	mRNA	0.1551	0.0459628	0.575276	NS	0.927143		0.597474	NS	0.938743	NS
Os03g0784000|mRNA|AK073469|CDS+3'UTR	Flavin-containing amine oxidase family protein.	mRNA	-0.204563	0.2397	0.0257669	*	1.36062		0.0234211	*	0.8317	NS
Os03g0152600|mRNA|AK109525|CDS+3'UTR	Conserved hypothetical protein.	mRNA	-0.141416	-0.053695	0.787161	NS	1.06269		0.776931	NS	0.964306	NS
Os04g0649200|mRNA|AK103112|CDS+3'UTR	Plant protein of unknown function DUF869 family protein.	mRNA	0.108932	-0.131824	0.45958	NS	0.846302		0.424527	NS	0.929556	NS
Os06g0716800|mRNA|AK103968|CDS+3'UTR	Eukaryotic transcription factor, DNA-binding domain containing protein.	mRNA	0.0410147	-0.027427	0.563979	NS	0.953668		0.644826	NS	0.943458	NS
Os12g0162500|mRNA|AF465825|CDS+3'UTR	BZIP-like protein.	mRNA	-0.0525854	-0.00131774	0.658811	NS	1.03617		0.727654	NS	0.956265	NS
Os06g0663900|mRNA|AK059197|UTR	Protein kinase domain containing protein.	mRNA	-0.0557041	0.179078	0.121202	NS	1.17673		0.151441	NS	0.863757	NS
Os02g0509600|mRNA|AK111075|CDS+3'UTR	Conserved hypothetical protein.	mRNA	0.080153	0.038588	0.816123	NS	0.9716		0.832573	NS	0.972606	NS
POsControl0009|genome	NONE		0.0493968	0.111635	0.7672	NS	1.04408		0.778011	NS	0.964306	NS
osa-miR164c|Os05|Mature	miRNA	osa-miR164c Os05 Mature	-0.160427	0.104905	0.464499	NS	1.20191		0.420695	NS	0.929556	NS
osa-miR164b|Os05|3'seq	miRNA	osa-miR164b Os05 3'seq	-0.12938	0.0274568	0.570608	NS	1.11484		0.559414	NS	0.934234	NS
Os05g0560000|mRNA|AK060254|CDS+3'UTR	Photosystem I reaction center subunit VI, chloroplast precursor (PSI- H) (Light-harvesting complex I 11 kDa protein) (GOS5 protein).	mRNA	-0.0448172	-0.00277925	0.780689	NS	1.02957		0.809997	NS	0.969241	NS
Os03g0708000|mRNA|AK105828|CDS+3'UTR	Phospholipase A2 family protein.	mRNA	-0.398981	-0.213174	0.774205	NS	1.13745		0.739477	NS	0.958598	NS
Os05g0400400|mRNA|AK062745|CDS+3'UTR	Ubiquinol-cytochrome C reductase complex 8.0 kDa protein (EC 1.10.2.2).	mRNA	-0.0323474	-0.135944	0.513087	NS	0.93071		0.56051	NS	0.934234	NS
Os06g0598800|mRNA|AK101377|CDS+3'UTR	Fatty acid elongase 1-like protein.	mRNA	0.279779	-0.0441612	0.416818	NS	0.798885		0.361769	NS	0.929556	NS
Os01g0654400|COMBINER_EST|CI046497|0	Conserved hypothetical protein.	COMBINER_EST	0.0236461	-0.0717652	0.606787	NS	0.936005		0.633072	NS	0.942094	NS
Os06g0171900|mRNA|AK100886|CDS+3'UTR	GAMYB-binding protein (Fragment).	mRNA	0.0238781	-0.0191383	0.342308	NS	0.970623		0.638373	NS	0.942673	NS
Os06g0700100|mRNA|AK119443|CDS+3'UTR	TPR-like domain containing protein.	mRNA	-0.108306	0.0423222	0.615295	NS	1.11005		0.600478	NS	0.939363	NS
Os06g0625200|COMBINER_EST|Os06g0625200|8	Protein kinase domain containing protein.	COMBINER_EST	0.104898	-0.0486791	0.424096	NS	0.899018		0.444232	NS	0.929556	NS
Os05g0470900|COMBINER_EST|CB634005|7	Hypothetical protein.	COMBINER_EST	0.0478187	-0.0762584	0.721099	NS	0.917591		0.703456	NS	0.952136	NS
Os07g0417300|COMBINER|CI039135|6	(No Hit)	COMBINER	-0.164777	0.265164	0.0563571	NS	1.34718		0.046602	*	0.852734	NS
POsControl0038|art	NONE		0.0598233	-0.048507	0.478011	NS	0.927661		0.531076	NS	0.933789	NS
Os05g0135100|COMBINER_EST|Os05g0135100|8	Protein kinase domain containing protein.	COMBINER_EST	0.0712881	-0.00706148	0.66744	NS	0.947141		0.692433	NS	0.950605	NS
Os01g0642200|mRNA|AK105174|CDS+3'UTR	Conserved hypothetical protein.	mRNA	0.0103693	-0.0053575	0.92985	NS	0.989158		0.936756	NS	0.989142	NS
Os02g0709400|mRNA|AK064381|CDS+3'UTR	Dek1-calpain-like protein.	mRNA	-0.0599327	-0.00157285	0.658855	NS	1.04128		0.71444	NS	0.953785	NS
Os11g0252400|mRNA|AK065745|CDS+3'UTR	Ankyrin repeat containing protein.	mRNA	0.193636	-0.0969896	0.209048	NS	0.817548		0.19577	NS	0.87291	NS
Os08g0493100|mRNA|AK108678|CDS+3'UTR	Cyclin-like F-box domain containing protein.	mRNA	0.148054	0.310563	0.699023	NS	1.11923		0.670309	NS	0.947638	NS
Os01g0693900|mRNA|AK066034|CDS+3'UTR	Peptidyl-tRNA hydrolase family protein.	mRNA	-0.0768638	0.14384	0.314503	NS	1.1653		0.312703	NS	0.918236	NS
Os04g0396800|mRNA|AK070195|CDS+3'UTR	Peptidase S10, serine carboxypeptidase family protein.	mRNA	-0.160407	-0.0324981	0.553324	NS	1.09271		0.56478	NS	0.934849	NS
Os01g0975900|mRNA|AK111768|CDS+3'UTR	Tonoplast membrane integral protein ZmTIP1-2.	mRNA	-0.838238	0.233384	0.0963832	NS	2.10179	UP	0.0420292	*	0.852734	NS
Os08g0419200|COMBINER_EST|Os08g0419200|8	Conserved hypothetical protein.	COMBINER_EST	0.064749	0.0222714	0.819055	NS	0.970986		0.833472	NS	0.972755	NS
Os07g0179500|COMBINER_EST|Os07g0179500|8	Conserved hypothetical protein.	COMBINER_EST	0.0831983	-0.124039	0.33257	NS	0.866194		0.3353	NS	0.929556	NS
Os07g0102900|COMBINER_EST|CI524655|5	Plant MuDR transposase domain containing protein.	COMBINER_EST	0.129241	0.0340791	0.465254	NS	0.936167		0.5419	NS	0.933789	NS
Os03g0441500|mRNA|AK060827|CDS+3'UTR	ABC transporter related domain containing protein.	mRNA	0.034111	-0.011585	0.747568	NS	0.968822		0.785541	NS	0.965027	NS
Os01g0238800|mRNA|AK062940|CDS+3'UTR	Conserved hypothetical protein.	mRNA	-0.092165	0.156682	0.144854	NS	1.18826		0.162911	NS	0.865176	NS
Os03g0266900|mRNA|AK119243|CDS+3'UTR	Low molecular mass heat shock protein Oshsp17.3.	mRNA	0.0525329	0.0485573	0.982802	NS	0.997248		0.984429	NS	0.997758	NS
Os06g0612200|mRNA|AK059094|CDS+3'UTR	Hypothetical protein.	mRNA	-0.0365264	-0.0262609	0.917525	NS	1.00714		0.939823	NS	0.989563	NS
Os06g0162600|mRNA|AK066755|CDS+3'UTR	SAM (and some other nucleotide) binding motif domain containing protein.	mRNA	-0.0901811	0.0491352	0.384716	NS	1.10138		0.429515	NS	0.929556	NS
Os01g0368900|mRNA|AK107858|CDS+3'UTR	GLUTAREDOXIN.	mRNA	0.0730903	0.579397	0.522765	NS	1.42041		0.439684	NS	0.929556	NS
Os04g0520000|mRNA|AK102988|CDS+3'UTR	Nucleic acid-binding OB-fold domain containing protein.	mRNA	-0.0933595	0.012094	0.192403	NS	1.07583		0.358724	NS	0.929556	NS
Os12g0608600|mRNA|AK120712|CDS+3'UTR	Thiosulfate sulfurtransferase (EC 2.8.1.1) (Mercaptopyruvate sulfurtransferase Mst2/Rdh2) (EC 2.8.1.2).	mRNA	0.111056	-0.0718067	0.404755	NS	0.880953		0.407452	NS	0.929556	NS
Os02g0200900|mRNA|AK061400|CDS+3'UTR	Leucine-rich repeat, cysteine-containing subtype containing protein.	mRNA	0.0677989	-0.00292635	0.715834	NS	0.952159		0.733514	NS	0.957612	NS
Os01g0217300|COMBINER_EST|Os01g0217300|8	Peptidase C1A, papain family protein.	COMBINER_EST	-0.0237597	0.12027	0.579842	NS	1.10499		0.574366	NS	0.936535	NS
Os01g0185200|mRNA|AK062984|5'UTR+CDS	Glutamyl-tRNA synthetase, class Ic family protein.	mRNA	0.103697	0.00248313	0.542251	NS	0.932248		0.582837	NS	0.937979	NS
Os02g0166500|COMBINER_EST|Os02g0166500|8	Conserved hypothetical protein.	COMBINER_EST	0.0106454	-0.0345385	0.769717	NS	0.969166		0.799109	NS	0.968202	NS
Os01g0228600|mRNA|AK101390|CDS+3'UTR	2-hydroxyacid dehydrogenase.	mRNA	0.0118365	0.193039	0.431042	NS	1.13383		0.42938	NS	0.929556	NS
Os08g0436000|mRNA|AK067548|CDS+3'UTR	RNA-binding region RNP-1 (RNA recognition motif) domain containing protein.	mRNA	-0.0594995	-0.00644588	0.528603	NS	1.03746		0.663606	NS	0.946433	NS
Os02g0564200|mRNA|AK059007|CDS+3'UTR	Conserved hypothetical protein.	mRNA	-0.0258048	0.0516255	0.395794	NS	1.05514		0.538454	NS	0.933789	NS
Os03g0371400|mRNA|AK107816|CDS+3'UTR	Cytochrome P450 family protein.	mRNA	-0.149158	0.0507953	0.473485	NS	1.14866		0.453827	NS	0.929783	NS
Os05g0458100|mRNA|AJ557547|CDS	Peptidylprolyl cis-trans isomerase (EC 5.2.1.8).	mRNA	-0.226735	0.0895755	0.113861	NS	1.24514		0.110644	NS	0.857368	NS
Os06g0539700|COMBINER|CI092390|6	(No Hit)	COMBINER	-0.227572	-0.118311	0.886948	NS	1.07868		0.86784	NS	0.978671	NS
Os01g0673600|mRNA|AK122067|CDS+3'UTR	Ubiquitin-conjugating enzyme E2 N (EC 6.3.2.19) (Ubiquitin-protein ligase N) (Ubiquitin carrier protein N) (Ubc13) (Bendless-like ubiquitin conjugating enzyme).	mRNA	0.170789	0.0293536	0.540383	NS	0.906617		0.54442	NS	0.933789	NS
Os02g0617800|mRNA|AK059678|UTR	Non-protein coding transcript, putative npRNA.	mRNA	0.138891	-0.347221	0.0259379	*	0.713946		0.0207628	*	0.824977	NS
Os03g0221200|mRNA|AK068002|CDS+3'UTR	Homocysteine S-methyltransferase 1 (EC 2.1.1.10) (S- methylmethionine:homocysteine methyltransferase 1) (SMM:Hcy S- methyltransferase 1) (ZmHMT-1).	mRNA	0.37533	-0.15247	0.245064	NS	0.693611		0.175326	NS	0.869782	NS
Os03g0207300|mRNA|AK120259|CDS+3'UTR	Casein kinase II, alpha chain (CK II) (EC 2.7.1.37) (CK2-alpha).	mRNA	-0.238676	0.115056	0.10189	NS	1.27786		0.0917728	NS	0.857368	NS
Os03g0119600|mRNA|AK108623|CDS+3'UTR	Hypothetical protein.	mRNA	0.0385964	0.241853	0.602668	NS	1.15129		0.568441	NS	0.935744	NS
osa-miR435|Os03|3'seq	miRNA	osa-miR435 Os03 3'seq	0.0812345	-0.0189526	0.520964	NS	0.932912		0.569991	NS	0.935916	NS
Os11g0209400|COMBINER|CI407110|x	(No Hit)	COMBINER	0.0848968	0.246572	0.748734	NS	1.11858		0.718058	NS	0.954243	NS
Os01g0953400|mRNA|AK107454|CDS+3'UTR	Conserved hypothetical protein.	mRNA	0.00896753	-0.0856248	0.863608	NS	0.936537		0.845686	NS	0.975644	NS
Os04g0205900|COMBINER_EST|Os04g0205900|8	HGWP repeat containing protein.	COMBINER_EST	-0.0666361	0.135006	0.231014	NS	1.15001		0.25988	NS	0.895961	NS
Os09g0425700|mRNA|AK066836|CDS+3'UTR	N-myristoyltransferase-like protein 2.	mRNA	0.0289547	-0.0244949	0.753666	NS	0.963629		0.778224	NS	0.964306	NS
Os03g0272900|mRNA|AK063186|CDS+3'UTR	DVL8.	mRNA	0.358961	-0.0846014	0.222421	NS	0.735317		0.168236	NS	0.86762	NS
Os01g0621900|mRNA|AK103381|CDS+3'UTR	Conserved hypothetical protein.	mRNA	0.0997832	0.217521	0.713335	NS	1.08503		0.699413	NS	0.951678	NS
Os01g0944000|mRNA|AK120633|CDS+3'UTR	Hypothetical protein.	mRNA	-0.123592	0.0519168	0.323685	NS	1.12936		0.351204	NS	0.929556	NS
Os11g0157400|mRNA|AK066482|CDS+3'UTR	Exo70 exocyst complex subunit family protein.	mRNA	0.0682673	-0.000933168	0.440362	NS	0.953166		0.580952	NS	0.937964	NS
Os07g0192700|mRNA|AK109791|CDS+3'UTR	AAA ATPase, central region domain containing protein.	mRNA	0.104356	-0.191252	0.295449	NS	0.814729		0.263737	NS	0.897537	NS
Os01g0839700|mRNA|AK104148|CDS+3'UTR	Ubiquitin carrier protein.	mRNA	0.0516398	-0.00746417	0.444363	NS	0.95986		0.61096	NS	0.939871	NS
Os02g0249000|mRNA|AY429650|CDS+3'UTR	Glutelin type-B 2 precursor.	mRNA	-0.197746	-0.0136373	0.418848	NS	1.13611		0.417903	NS	0.929556	NS
Os03g0685500|mRNA|AK062080|CDS+3'UTR	CHCH domain containing protein.	mRNA	-0.00971293	0.0436065	0.572576	NS	1.03765		0.681887	NS	0.949553	NS
Os01g0893500|COMBINER|CI240833|6	(No Hit)	COMBINER	0.390961	-0.440584	0.10251	NS	0.561927	DOWN	0.0511633	NS	0.852734	NS
Os03g0843000|mRNA|AK064669|UTR	Non-protein coding transcript, uncharacterized transcript.	mRNA	-0.0915414	0.126588	0.0140847	*	1.16322		0.0558437	NS	0.852734	NS
Os04g0685900|mRNA|AY224496|CDS	Receptor-like protein kinase-like protein (Fragment).	mRNA	-0.0166382	-0.0380319	0.868157	NS	0.98528		0.892622	NS	0.981909	NS
Os04g0510000|mRNA|AK109180|CDS+3'UTR	Hypothetical protein.	mRNA	-0.0362444	0.185958	0.452548	NS	1.16651		0.425722	NS	0.929556	NS
Os05g0543400|mRNA|AB021979|CDS+3'UTR	Farnesyl diphosphate synthase (Fragment).	mRNA	0.193789	0.121681	0.745561	NS	0.951247		0.753476	NS	0.960978	NS
Os01g0720500|mRNA|AK103946|CDS+3'UTR	Chlorophyll a-b binding protein 2, chloroplast precursor (LHCII type I CAB-2) (LHCP).	mRNA	0.273083	0.116331	0.780365	NS	0.897042		0.750408	NS	0.960621	NS
Os03g0105600|COMBINER_EST|CI390494|0	Tubulin beta-1 chain (Beta-1 tubulin).	COMBINER_EST	0.269478	-0.0267947	0.300111	NS	0.814354		0.267327	NS	0.898599	NS
Os03g0185500|mRNA|AK106310|CDS+3'UTR	Hypothetical protein.	mRNA	0.075282	-0.0454251	0.57449	NS	0.919737		0.586657	NS	0.938216	NS
Os06g0220000|mRNA|AK061401|CDS+3'UTR	Phi-1 protein.	mRNA	0.096719	0.0236371	0.690179	NS	0.950605		0.713548	NS	0.95365	NS
Os03g0263500|mRNA|AK106060|CDS+3'UTR	Cappuccino protein.	mRNA	0.010664	-0.0330851	0.566183	NS	0.970131		0.706304	NS	0.952136	NS
Os01g0936900|COMBINER_EST|CI136596|6	Peptidase aspartic family protein.	COMBINER_EST	-0.438814	0.35981	0.0500981	NS	1.73944	UP	0.023002	*	0.828902	NS
Os06g0489700|COMBINER|CI447660|x	(No Hit)	COMBINER	-0.277959	0.197648	0.126712	NS	1.3905		0.0895042	NS	0.857064	NS
Os07g0106700|mRNA|AK060004|CDS+3'UTR	Hypothetical protein.	mRNA	-0.0341358	0.00782442	0.830112	NS	1.02951		0.841391	NS	0.974761	NS
Os04g0286300|mRNA|AK067467|CDS+3'UTR	Protein kinase domain containing protein.	mRNA	0.155544	-0.0296276	0.284878	NS	0.879545		0.313804	NS	0.918823	NS
Os05g0408900|mRNA|AK059821|CDS+3'UTR	1-D-deoxyxylulose 5-phosphate synthase.	mRNA	-0.178879	0.165009	0.408692	NS	1.26917		0.349867	NS	0.929556	NS
Os05g0466700|COMBINER_EST|CI479396|0	Conserved hypothetical protein.	COMBINER_EST	0.0863826	-0.0849655	0.0524596	NS	0.888013		0.13955	NS	0.858437	NS
Os01g0907300|mRNA|AK103626|CDS+3'UTR	Conserved hypothetical protein.	mRNA	-0.040904	0.0408926	0.316931	NS	1.05834		0.487047	NS	0.930762	NS
Os01g0953400|mRNA|AK101164|CDS+3'UTR	Conserved hypothetical protein.	mRNA	0.148459	-0.0119182	0.402699	NS	0.894791		0.422756	NS	0.929556	NS
Os12g0288000|mRNA|AK100993|CDS+3'UTR	Protein of unknown function DUF6 domain containing protein.	mRNA	0.0793867	0.0394444	0.822462	NS	0.972694		0.838468	NS	0.973651	NS
Os03g0214600|mRNA|AB070262|CDS+3'UTR	26S proteasome subunit-like protein (26S proteasome subunit RPN9a).	mRNA	0.0279958	-0.0273967	0.147886	NS	0.962333		0.511582	NS	0.931011	NS
Os06g0136700|mRNA|AK065081|CDS+3'UTR	Steroid nuclear receptor, ligand-binding domain containing protein.	mRNA	0.0251423	0.348938	0.342389	NS	1.25162		0.294965	NS	0.909371	NS
Os10g0525400|mRNA|AK063207|CDS+3'UTR	Glutathione S-transferase GST 31 (EC 2.5.1.18).	mRNA	-0.0698061	0.053966	0.163225	NS	1.08958		0.301519	NS	0.912953	NS
Os12g0129900|COMBINER|CI543163|6	(No Hit)	COMBINER	-0.130101	0.102199	0.0326835	*	1.17471		0.0729156	NS	0.852734	NS
Os07g0127100|COMBINER|CI544959|0	(No Hit)	COMBINER	0.0311174	0.183955	0.617112	NS	1.11175		0.60097	NS	0.939363	NS
Os07g0236300|mRNA|AK065983|CDS+3'UTR	Hypothetical protein.	mRNA	-0.0516686	0.0663335	0.479331	NS	1.08523		0.520423	NS	0.931011	NS
Os02g0647900|mRNA|AK060824|CDS+3'UTR	Aldehyde dehydrogenase domain containing protein.	mRNA	-0.168016	0.177249	0.0184865	*	1.27038		0.0274712	*	0.837486	NS
Os08g0182400|mRNA|AK059491|CDS+3'UTR	Conserved hypothetical protein.	mRNA	0.0912704	-0.0046339	0.360004	NS	0.935686		0.478139	NS	0.930762	NS
Os07g0577600|mRNA|AK104177|CDS+3'UTR	Lhca2 protein.	mRNA	0.22266	0.0773509	0.62857	NS	0.904185		0.614313	NS	0.939871	NS
Os12g0174200|mRNA|AK063010|CDS+3'UTR	Hypothetical protein.	mRNA	0.103452	-0.124801	0.0867032	NS	0.853668		0.126116	NS	0.858437	NS
Os03g0132000|mRNA|AK105769|CDS+3'UTR	4-coumarate-CoA ligase-like protein.	mRNA	0.181558	-0.0312901	0.2152	NS	0.862832		0.24002	NS	0.89009	NS
Os09g0556400|mRNA|AK059357|CDS+3'UTR	Hypothetical protein.	mRNA	-0.276745	0.126586	0.102623	NS	1.32256		0.0828483	NS	0.856565	NS
Os05g0514500|COMBINER_EST|Os05g0514500|8	Hypothetical protein.	COMBINER_EST	-0.0223224	-0.0158451	0.978395	NS	1.0045		0.979078	NS	0.997197	NS
Os07g0204500|mRNA|AK102805|CDS+3'UTR	Survival protein SurE family protein.	mRNA	-0.0534694	0.0740929	0.0970364	NS	1.09245		0.244899	NS	0.891337	NS
Os08g0511000|mRNA|AK107578|CDS+3'UTR	Protein prenyltransferase domain containing protein.	mRNA	-0.0410144	0.059414	0.300242	NS	1.07209		0.433602	NS	0.929556	NS
Os11g0701200|mRNA|AK073800|CDS+3'UTR	Glycoside hydrolase, family 18 protein.	mRNA	0.359493	0.0146763	0.634714	NS	0.787408		0.574495	NS	0.936535	NS
Os07g0557500|mRNA|AK067121|CDS+3'UTR	Zn-finger, RING domain containing protein.	mRNA	-0.0351806	-0.0840054	0.704274	NS	0.966723		0.756065	NS	0.961474	NS
Os01g0773700|mRNA|AK060438|CDS+3'UTR	Photosystem II reaction center W protein (PSII 6.1 kDa protein) (Fragment).	mRNA	0.0289316	0.0652544	0.898726	NS	1.0255		0.897002	NS	0.981981	NS
Os09g0416600|mRNA|AK101668|CDS+3'UTR	Conserved hypothetical protein.	mRNA	0.0883698	-0.0544739	0.0606714	NS	0.905732		0.185709	NS	0.870959	NS
Os03g0858400|mRNA|AK058362|UTR	WD40-like domain containing protein.	mRNA	0.00452447	0.0464718	0.675378	NS	1.0295		0.756189	NS	0.961474	NS
Os04g0599800|mRNA|AK103675|CDS+3'UTR	WD-repeat protein-like protein.	mRNA	-0.37188	0.0368006	0.273353	NS	1.32747		0.216911	NS	0.87776	NS
Os01g0686100|mRNA|AK064922|CDS+3'UTR	Conserved hypothetical protein.	mRNA	-0.340758	0.223177	0.0540715	NS	1.4783		0.0340501	*	0.852734	NS
Os01g0690800|mRNA|AK073248|CDS+3'UTR	Protein kinase domain containing protein.	mRNA	0.358349	-0.254389	0.0451262	*	0.653955	DOWN	0.0261052	*	0.836365	NS
Os07g0617700|COMBINER_EST|CI137713|6	Viral coat and capsid protein family protein.	COMBINER_EST	0.0078429	0.219034	0.549559	NS	1.15764		0.516876	NS	0.931011	NS
Os10g0336400|COMBINER|CI540319|6	(No Hit)	COMBINER	0.109747	-0.0686476	0.472509	NS	0.883686		0.465074	NS	0.930278	NS
Os07g0220200|COMBINER|CI179797|6	(No Hit)	COMBINER	0.369512	-0.360783	0.333114	NS	0.602781	DOWN	0.235873	NS	0.888667	NS
Os01g0827200|mRNA|AK073922|CDS+3'UTR	Phox-like domain containing protein.	mRNA	-0.105398	0.0293453	0.438633	NS	1.0979		0.473295	NS	0.930762	NS
Os10g0185100|mRNA|AK065091|CDS+3'UTR	Hypothetical protein.	mRNA	-0.127236	0.0834589	0.197544	NS	1.15725		0.227808	NS	0.884961	NS
Os06g0722200|COMBINER|CI556732|x	(No Hit)	COMBINER	-0.14375	0.159697	0.148104	NS	1.23409		0.142209	NS	0.858437	NS
Os11g0264700|mRNA|AK110777|CDS+3'UTR	Protein of unknown function DUF525 family protein.	mRNA	0.116058	0.0924851	0.93588	NS	0.983793		0.934731	NS	0.988513	NS
Os02g0656500|mRNA|AK062239|CDS+3'UTR	DnaJ protein homolog (DNAJ-1).	mRNA	0.155825	-0.0575392	0.176855	NS	0.862524		0.20995	NS	0.875633	NS
Os05g0495900|mRNA|AB027432|CDS+3'UTR	Beta-1,3-glucanase precursor (Fragment).	mRNA	-0.301324	0.187964	0.113045	NS	1.40375		0.0784546	NS	0.856565	NS
Os02g0787600|mRNA|AK071978|CDS+3'UTR	Ionotropic glutamate receptor family protein.	mRNA	0.181537	-0.0838914	0.117061	NS	0.831952		0.132424	NS	0.858437	NS
Os07g0108300|mRNA|AK067732|CDS+3'UTR	Alanine aminotransferase.	mRNA	-0.064774	-0.00233006	0.632855	NS	1.04423		0.692977	NS	0.950605	NS
Os05g0185800|mRNA|AK065050|CDS+3'UTR	Hypothetical protein.	mRNA	-0.167214	-0.0225358	0.426632	NS	1.10548		0.454355	NS	0.929783	NS
Os04g0475600|mRNA|AK105400|CDS+3'UTR	2OG-Fe(II) oxygenase domain containing protein.	mRNA	-0.0310661	-0.0561709	0.934215	NS	0.982749		0.932555	NS	0.988007	NS
Os07g0124400|mRNA|AK111259|UTR	Non-protein coding transcript, unclassifiable transcript.	mRNA	0.320213	-0.0665977	0.297204	NS	0.764819		0.241405	NS	0.890358	NS
Os09g0426800|mRNA|AK060786|CDS+3'UTR	Gl1 protein.	mRNA	-0.132889	0.0689533	0.268693	NS	1.15017		0.288504	NS	0.909132	NS
osa-miR169m|Os08|3'seq	miRNA	osa-miR169m Os08 3'seq	-0.0245321	0.0432467	0.642661	NS	1.0481		0.69013	NS	0.950188	NS
Os11g0152900|mRNA|AK109321|CDS+3'UTR	Hypothetical protein.	mRNA	-0.433914	0.160102	0.1747	NS	1.50944	UP	0.11218	NS	0.857368	NS
Os02g0208900|mRNA|AJ575233|CDS	ZIGA2 protein (Fragment).	mRNA	0.127008	0.0781519	0.813273	NS	0.966702		0.82288	NS	0.971055	NS
Os06g0633100|mRNA|AK107791|CDS+3'UTR	Hypothetical protein.	mRNA	0.107185	0.0129728	0.563026	NS	0.936783		0.60524	NS	0.939751	NS
Os12g0121300|mRNA|AK099644|CDS+3'UTR	Cytidylyltransferase domain containing protein.	mRNA	-0.0368102	0.125925	0.230984	NS	1.11941		0.294489	NS	0.909371	NS
Os11g0598500area|Combiner_EST|BI118703 |3'UTR	(No Hit)	Combiner_EST	-0.250563	-0.00908589	0.413834	NS	1.1822		0.384613	NS	0.929556	NS
osa-miR162a|Os02|5'seq	miRNA	osa-miR162a Os02 5'seq	-0.305627	0.166513	0.126525	NS	1.38717		0.089818	NS	0.857064	NS
Os08g0453200|mRNA|AK058233|UTR	Conserved hypothetical protein.	mRNA	0.0621266	-0.168671	0.109195	NS	0.852164		0.14382	NS	0.860524	NS
POsControl0026|random	NONE		-0.00160217	0.191617	0.217021	NS	1.14331		0.255689	NS	0.895038	NS
Os02g0801200|COMBINER|CI028837|3	(No Hit)	COMBINER	-0.227799	-0.201552	0.935815	NS	1.01836		0.933309	NS	0.988189	NS
Os02g0591200|COMBINER|CI246067|6	(No Hit)	COMBINER	0.00952149	-0.0934751	0.550868	NS	0.931097		0.586668	NS	0.938216	NS
Os09g0130800|mRNA|AK066693|CDS+3'UTR	DEAD/DEAH box helicase domain containing protein.	mRNA	-0.264801	-0.035053	0.397283	NS	1.17263		0.375694	NS	0.929556	NS
Os07g0156900|COMBINER|CI336654|6	(No Hit)	COMBINER	-0.124872	0.462467	0.121064	NS	1.50247	UP	0.075019	NS	0.852734	NS
POsControl0041|art	NONE		0.0931604	-0.0374842	0.40819	NS	0.913423		0.455752	NS	0.929976	NS
Os07g0413800|mRNA|AK061478|CDS+3'UTR	Conserved hypothetical protein.	mRNA	0.123396	0.0132787	0.624093	NS	0.926512		0.632365	NS	0.942094	NS
Os04g0482800|mRNA|AK068497|CDS+3'UTR	Topoisomerase-like protein.	mRNA	0.0150735	-0.0433333	0.511838	NS	0.960324		0.641797	NS	0.943045	NS
Os02g0702700|COMBINER|CI542921|6	(No Hit)	COMBINER	-0.0554894	-0.166751	0.750705	NS	0.925778		0.734795	NS	0.957984	NS
Os02g0317200|COMBINER_EST|CI142165|6	Cyclin-like F-box domain containing protein.	COMBINER_EST	-0.00529098	-0.0941308	0.474711	NS	0.940279		0.55813	NS	0.934177	NS
Os11g0176300|COMBINER_EST|Os11g0176300|8	Hypothetical plant protein family protein.	COMBINER_EST	0.127954	0.044066	0.628183	NS	0.943511		0.660157	NS	0.945633	NS
Os02g0679500|mRNA|AK067772|CDS+3'UTR	Rac GTPase activating protein 2 (Fragment).	mRNA	0.00408363	-0.0477593	0.615925	NS	0.964703		0.705289	NS	0.952136	NS
Os03g0444600|COMBINER|CI225423|6	(No Hit)	COMBINER	-0.0435796	0.1442	0.279713	NS	1.13901		0.307742	NS	0.915397	NS
Os06g0582300|COMBINER_EST|AU161121|7	Hypothetical protein.	COMBINER_EST	0.0661342	-0.0136731	0.507593	NS	0.946184		0.592939	NS	0.938346	NS
Os05g0459300|mRNA|AK062312|CDS+3'UTR	Conserved hypothetical protein.	mRNA	-0.013793	-0.0699396	0.71899	NS	0.96183		0.752856	NS	0.96082	NS
Os07g0101200|mRNA|AK073590|CDS+3'UTR	Protein prenyltransferase domain containing protein.	mRNA	-0.0167475	0.0586318	0.657148	NS	1.05364		0.688976	NS	0.950093	NS
Os08g0201700|COMBINER_EST|Os08g0201700|8	Protein kinase domain containing protein.	COMBINER_EST	-0.201866	0.143896	0.231773	NS	1.27082		0.19662	NS	0.872955	NS
Os07g0523600|mRNA|AK059906|CDS+3'UTR	Glucose-6-phosphate/phosphate-translocator precursor.	mRNA	-0.14933	0.094311	0.507315	NS	1.18398		0.466827	NS	0.930278	NS
Os01g0205500|mRNA|AK067763|CDS+3'UTR	60S ribosomal protein L11-2 (L16). Splice isoform 2.	mRNA	0.0877752	0.0492029	0.849323	NS	0.973618		0.858106	NS	0.977065	NS
Os05g0527800|mRNA|AK060997|CDS+3'UTR	UDP-glucuronosyl/UDP-glucosyltransferase family protein.	mRNA	-0.0179771	-0.0013572	0.850333	NS	1.01159		0.895667	NS	0.981909	NS
Os02g0161900|mRNA|AK061956|CDS+3'UTR	Ubiquitin.	mRNA	0.114629	-0.0475118	0.290055	NS	0.893698		0.338594	NS	0.929556	NS
Os03g0161200|mRNA|AK066932|CDS+3'UTR	Sulfate transporter 3.1 (AST12) (AtST1).	mRNA	-0.0778327	-0.0351596	0.785498	NS	1.03002		0.811935	NS	0.969679	NS
Os01g0655400|mRNA|AK068171|CDS+3'UTR	Hypothetical protein.	mRNA	-0.0130832	0.0256884	0.479743	NS	1.02724		0.696524	NS	0.95149	NS
Os10g0195600|mRNA|AK100207|CDS+3'UTR	Transferase family protein.	mRNA	-0.227763	0.0359263	0.629826	NS	1.20054		0.580497	NS	0.937914	NS
Os03g0856700|mRNA|AK099111|CDS+3'UTR	Ga20 oxidase (Fragment).	mRNA	0.122804	-0.0507016	0.560549	NS	0.886685		0.54222	NS	0.933789	NS
Os07g0680000|mRNA|AK072667|CDS+3'UTR	Vacuolar sorting receptor homolog.	mRNA	0.191201	-0.1011	0.177037	NS	0.816599		0.169398	NS	0.86762	NS
Os11g0235400|COMBINER_EST|AU101285|7	Hypothetical protein.	COMBINER_EST	-0.0264115	-0.0445671	0.963514	NS	0.987494		0.961151	NS	0.994831	NS
Os02g0716500|mRNA|AK061506|CDS+3'UTR	Delta-12 fatty acid desaturase (Fragment).	mRNA	0.0684216	-0.000330927	0.752349	NS	0.953462		0.761335	NS	0.961979	NS
Os03g0215400|mRNA|AK070981|CDS+3'UTR	Box protein (MADS box protein MADS1).	mRNA	0.0760325	-0.116197	0.312251	NS	0.875252		0.329363	NS	0.927882	NS
Os01g0730300|mRNA|AK109542|5'UTR+CDS	Glycosyl transferase, family 20 domain containing protein.	mRNA	0.00388575	0.128487	0.331811	NS	1.09021		0.411815	NS	0.929556	NS
Os01g0117900|mRNA|AK099425|CDS+3'UTR	Nodulin-like protein 5NG4.	mRNA	-0.558457	0.575224	0.000147514	***	2.19418	UP	8.07534e-05	***	0.539687	NS
Os09g0112400|mRNA|AK109186|CDS+3'UTR	DCL protein, chloroplast precursor (Defective chloroplasts and leaves protein).	mRNA	-0.0131013	0.0325999	0.522635	NS	1.03218		0.683909	NS	0.949879	NS
Os05g0353400|mRNA|Y15226|CDS+3'UTR	Importin-beta, N-terminal domain containing protein.	mRNA	0.029516	-0.043643	0.308615	NS	0.950554		0.507706	NS	0.931011	NS
Os07g0652800|COMBINER_EST|Os07g0652800|8	Conserved hypothetical protein.	COMBINER_EST	-0.390043	0.457582	0.122932	NS	1.79954	UP	0.0631437	NS	0.852734	NS
Os03g0703400|mRNA|AK100023|CDS+3'UTR	MAP3K beta 3 protein kinase (EC 2.7.1.37) (Fragment).	mRNA	0.0904706	0.00112367	0.263429	NS	0.939948		0.438452	NS	0.929556	NS
Os11g0194800|mRNA|AK108801|CDS+3'UTR	DNA-directed RNA polymerase II 7.6 kDa polypeptide (EC 2.7.7.6) (RPB10) (RPB7.6) (RPABC5).	mRNA	-0.0164032	0.132325	0.304008	NS	1.10859		0.362773	NS	0.929556	NS
Os04g0681500|mRNA|AK105582|CDS+3'UTR	Calcium-binding EF-hand domain containing protein.	mRNA	-0.0121584	0.23503	0.621148	NS	1.18689		0.575016	NS	0.936535	NS
Os05g0267100|mRNA|AK062790|CDS+3'UTR	Cellular retinaldehyde-binding)/triple function, C-terminal domain containing protein.	mRNA	-0.229988	0.0784303	0.145929	NS	1.23835		0.138938	NS	0.858437	NS
Os01g0788400|mRNA|AK109763|CDS+3'UTR	Pectinesterase (EC 3.1.1.11) (Pectin methylesterase) (PE).	mRNA	0.0466192	0.0548515	0.968761	NS	1.00572		0.970796	NS	0.995939	NS
Os03g0391700|mRNA|AK065674|CDS+3'UTR	Basic helix-loop-helix dimerisation region bHLH domain containing protein.	mRNA	0.0688682	-0.070416	0.181805	NS	0.90797		0.288862	NS	0.909263	NS
Os05g0100600|mRNA|AK100999|5'UTR+CDS	Potential phospholipid-transporting ATPase 10 (EC 3.6.3.1) (Aminophospholipid flippase 10).	mRNA	0.275706	-0.202293	0.144771	NS	0.717972		0.102264	NS	0.857368	NS
Os07g0510800|mRNA|AK063640|CDS+3'UTR	RNA-directed DNA polymerase (Reverse transcriptase) domain containing protein.	mRNA	0.066035	0.0301473	0.812544	NS	0.975431		0.837738	NS	0.97342	NS
Os04g0652700|mRNA|AK059436|CDS+3'UTR	Nuclease I.	mRNA	-0.0111792	0.0100505	0.896479	NS	1.01482		0.908926	NS	0.984648	NS
Os10g0491100|COMBINER|CI468859|3	(No Hit)	COMBINER	-0.0556264	0.0218191	0.386511	NS	1.05515		0.533698	NS	0.933789	NS
Os03g0300900|mRNA|AK119594|CDS+3'UTR	Glycosyl transferase, family 8 protein.	mRNA	0.277975	-0.24982	0.0525804	NS	0.693614		0.0354204	*	0.852734	NS
Os05g0584600|mRNA|AK107350|5'UTR+CDS	AAA ATPase, central region domain containing protein.	mRNA	0.0708632	-0.0214989	0.624766	NS	0.937986		0.648687	NS	0.943466	NS
Os02g0667000|mRNA|AK058849|CDS+3'UTR	Complex 1 LYR protein family protein.	mRNA	-0.0552621	0.0469018	0.471231	NS	1.07338		0.535053	NS	0.933789	NS
Os02g0580100|mRNA|AK072442|CDS+3'UTR	Protein of unknown function DUF580 family protein.	mRNA	0.0303435	-0.0133464	0.4961	NS	0.97017		0.681874	NS	0.949553	NS
Os08g0377400|mRNA|AK105467|CDS+3'UTR	XPMC2 protein.	mRNA	-0.0893817	0.107025	0.142692	NS	1.14584		0.195895	NS	0.872955	NS
Os03g0251700|COMBINER_EST|Os03g0251700|8	Protein kinase domain containing protein.	COMBINER_EST	-0.0199988	-0.0442402	0.785798	NS	0.983337		0.848866	NS	0.976166	NS
Os03g0849800|mRNA|AK069826|5'UTR+CDS	Conserved hypothetical protein.	mRNA	-0.172397	-0.0337777	0.685	NS	1.10085		0.66583	NS	0.94702	NS
Os01g0803800|mRNA|AK064306|CDS+3'UTR	Cytochrome P450 family protein.	mRNA	-0.00552773	-0.00739944	0.992123	NS	0.998703		0.992803	NS	0.998988	NS
Os02g0802500|mRNA|AK064361|CDS+3'UTR	H(+)-translocating (Pyrophosphate-ENERGIZED) inorganic pyrophosphatase beta-1 polypeptide (EC 3.6.1.1) (Fragment).	mRNA	-0.0302423	0.264621	0.248538	NS	1.22677		0.225923	NS	0.883681	NS
Os12g0106000|mRNA|AY324879|CDS+3'UTR	Ferritin 1, chloroplast precursor (ZmFer1).	mRNA	-0.318443	0.244923	0.239343	NS	1.47771		0.166672	NS	0.86762	NS
Os04g0298200|COMBINER_EST|AU101195|6	Cation efflux protein family protein.	COMBINER_EST	-0.114127	0.12878	0.0596985	NS	1.18337		0.0940066	NS	0.857368	NS
Os12g0500500|mRNA|AK101058|CDS+3'UTR	Disease resistance protein family protein.	mRNA	0.0652044	-0.0182152	0.628846	NS	0.943818		0.661092	NS	0.945633	NS
osa-miR441a|Os03|3'seq	miRNA	osa-miR441a Os03 3'seq	0.0295804	0.146901	0.659859	NS	1.08472		0.65533	NS	0.944555	NS
Os01g0326100|mRNA|AK062793|UTR	Peroxidase isoform RP-2 or RP-4 (Fragment).	mRNA	0.0641465	0.0574961	0.97388	NS	0.995401		0.975689	NS	0.996619	NS
Os10g0116100|COMBINER|CI139190|6	(No Hit)	COMBINER	-0.0185881	0.0270549	0.804718	NS	1.03214		0.820309	NS	0.970636	NS
Os12g0269100|COMBINER|CI483959|x	(No Hit)	COMBINER	-0.179448	0.0542004	0.394694	NS	1.1758		0.371879	NS	0.929556	NS
Os06g0302600|COMBINER|CI315240|6	(No Hit)	COMBINER	-0.0136976	0.0669138	0.662162	NS	1.05747		0.686403	NS	0.949879	NS
POsControl0011|genome	NONE		-0.112767	0.0121145	0.483682	NS	1.09042		0.516038	NS	0.931011	NS
Os03g0307400|mRNA|AK110558|CDS+3'UTR	Quinoprotein amine dehydrogenase, beta chain-like domain containing protein.	mRNA	0.0106964	0.0446942	0.759236	NS	1.02385		0.813055	NS	0.970078	NS
Os04g0401700|mRNA|AK119891|CDS+3'UTR	Potassium transporter 5 (AtPOT5) (AtHAK1) (AtHAK5).	mRNA	-0.254118	0.258874	0.360181	NS	1.42701		0.278111	NS	0.90411	NS
Os04g0486600|mRNA|AK064960|CDS+3'UTR	Glyceraldehyde-3-phosphate dehydrogenase, cytosolic 3 (EC 1.2.1.12).	mRNA	0.136634	-0.0542099	0.0530738	NS	0.876093		0.121221	NS	0.857532	NS
Os01g0964000|mRNA|AK073599|CDS+3'UTR	VAMP-like protein YKT61 (AtYKT61) (Geranylgeranylated protein 1) (AtGP1).	mRNA	-0.0112194	-0.016826	0.959033	NS	0.996121		0.969156	NS	0.9959	NS
Os07g0460800|COMBINER|CI547924|6	(No Hit)	COMBINER	0.171104	-0.058561	0.0465428	*	0.852833		0.0882809	NS	0.857064	NS
Os09g0417600|mRNA|AY323479|CDS+3'UTR	DNA-binding WRKY domain containing protein.	mRNA	0.558863	-0.750922	0.0755627	NS	0.403381	DOWN	0.0278594	*	0.839214	NS
Os03g0204700|COMBINER|CI212549|6	(No Hit)	COMBINER	-0.0176795	-0.0207331	0.987578	NS	0.997886		0.988539	NS	0.997829	NS
Os07g0100300|mRNA|AK061192|CDS+3'UTR	Glycosyl transferase, group 1 domain containing protein.	mRNA	-0.161368	0.136007	0.262692	NS	1.22891		0.236519	NS	0.888999	NS
Os03g0395100|COMBINER_EST|CI518943|0	Protein phosphatase 2C-like domain containing protein.	COMBINER_EST	-0.0520877	0.0420187	0.243115	NS	1.0674		0.415303	NS	0.929556	NS
Os02g0741100|mRNA|AK068712|CDS+3'UTR	Heat shock protein DnaJ.	mRNA	0.014255	0.0396304	0.828222	NS	1.01774		0.864738	NS	0.978096	NS
Os04g0434400|mRNA|AK063725|CDS+3'UTR	Hypothetical protein.	mRNA	0.0534678	0.00327444	0.772841	NS	0.965807		0.79444	NS	0.967205	NS
Os09g0379600|COMBINER|CI279311|6	(No Hit)	COMBINER	0.0577366	-0.12041	0.381242	NS	0.883838		0.392498	NS	0.929556	NS
Os07g0562700|mRNA|AF022738|CDS+3'UTR	Type III chlorophyll a/b-binding protein (Fragment).	mRNA	0.0270357	0.0251758	0.990169	NS	0.998712		0.991611	NS	0.99883	NS
Os03g0329200|mRNA|AK102918|CDS+3'UTR	Zn-finger, C-x8-C-x5-C-x3-H type domain containing protein.	mRNA	-0.142418	-0.0195835	0.671904	NS	1.08887		0.661989	NS	0.946096	NS
Os10g0564500|mRNA|AK059800|CDS+3'UTR	Protein kinase domain containing protein.	mRNA	0.0866434	-0.2939	0.350859	NS	0.768148		0.289254	NS	0.909263	NS
Os01g0142900|COMBINER|CI124749|6	(No Hit)	COMBINER	-0.130039	0.059947	0.606692	NS	1.14075		0.576531	NS	0.936843	NS
Os07g0474600|mRNA|AK111684|CDS+3'UTR	Cyclopropane-fatty-acyl-phospholipid synthase family protein.	mRNA	-0.00640344	0.114813	0.711381	NS	1.08765		0.696072	NS	0.95149	NS
Os02g0686400|mRNA|AK119608|CDS+3'UTR	Aspartyl-tRNA synthetase (EC 6.1.1.12) (Aspartate--tRNA ligase) (AspRS).	mRNA	0.0472088	-0.000427006	0.678054	NS	0.967521		0.744589	NS	0.959288	NS
Os04g0577600|mRNA|AK107440|CDS+3'UTR	Conserved hypothetical protein.	mRNA	0.125043	0.0137017	0.695341	NS	0.925727		0.687458	NS	0.949879	NS
Os04g0628100|mRNA|D12776|CDS+3'UTR	Ubiquitin domain containing protein.	mRNA	0.0873737	-0.00772047	0.443968	NS	0.936211		0.529083	NS	0.933412	NS
Os12g0564400|mRNA|AK104548|CDS+3'UTR	Thylakoid lumenal 21.5 kDa protein, chloroplast precursor.	mRNA	-0.0420837	0.0304518	0.657906	NS	1.05156		0.69301	NS	0.950605	NS
Os04g0166200|COMBINER|CI262947|6	(No Hit)	COMBINER	0.110855	0.0144222	0.568409	NS	0.935343		0.606165	NS	0.939871	NS
Os06g0663400|mRNA|AK121201|CDS+3'UTR	Serine/thronine protein kinase-like protein.	mRNA	0.103425	-0.128663	0.210864	NS	0.851402		0.224629	NS	0.882539	NS
Os04g0462500|mRNA|AK071822|CDS+3'UTR	14-3-3-like protein GF14-6.	mRNA	0.274017	-0.0820355	0.266197	NS	0.781299		0.222237	NS	0.880946	NS
Os02g0765600|mRNA|AK101744|CDS+3'UTR	Alpha-amylase precursor (EC 3.2.1.1) (1,4-alpha-D-glucan glucanohydrolase) (Isozyme 1B).	mRNA	-0.0337696	0.497893	0.420543	NS	1.44559		0.334273	NS	0.929556	NS
Os02g0132100|COMBINER_EST|Os02g0132100|8	TPR-like domain containing protein.	COMBINER_EST	0.0454282	0.0224113	0.854478	NS	0.984173		0.882465	NS	0.980473	NS
Os10g0564100|mRNA|AK069258|CDS+3'UTR	SOH1 family protein.	mRNA	-0.07529	0.0914917	0.0815321	NS	1.12255		0.173293	NS	0.868749	NS
Os03g0213600|mRNA|AK100407|CDS+3'UTR	Hypothetical protein.	mRNA	-0.0877719	-0.123953	0.855063	NS	0.975233		0.864586	NS	0.978076	NS
Os10g0160000|mRNA|AK111889|CDS+3'UTR	Ubiquitin carboxyl-terminal hydrolase 12 (EC 3.1.2.15) (Ubiquitin thiolesterase 12) (Ubiquitin-specific processing protease 12) (Deubiquitinating enzyme 12).	mRNA	0.0566216	-0.0260839	0.535203	NS	0.944285		0.604025	NS	0.939722	NS
Os07g0174400|COMBINER|CI419275|0	(No Hit)	COMBINER	0.0106666	-0.0258	0.927883	NS	0.97504		0.922366	NS	0.98679	NS
Os05g0224300|COMBINER|CI121911|6	(No Hit)	COMBINER	0.107542	0.016443	0.608362	NS	0.938807		0.638778	NS	0.942673	NS
Os09g0392800|mRNA|AK106872|5'UTR+CDS	Winged helix DNA-binding domain containing protein.	mRNA	0.0302999	0.128732	0.711052	NS	1.07061		0.707899	NS	0.952172	NS
Os06g0666800|mRNA|AK107710|CDS+3'UTR	Conserved hypothetical protein.	mRNA	-0.0318789	0.0183506	0.811137	NS	1.03543		0.820037	NS	0.970636	NS
Os01g0105900|mRNA|AK066907|CDS+3'UTR	Carbohydrate kinase, PfkB family protein.	mRNA	-0.0607967	0.0189385	0.542791	NS	1.05682		0.613302	NS	0.939871	NS
Os05g0105600|mRNA|AK069692|CDS+3'UTR	YT521-B-like protein family protein.	mRNA	0.118288	-0.0651028	0.288793	NS	0.880631		0.318299	NS	0.92217	NS
Os06g0689600|COMBINER_EST|Os06g0689600|8	Protein kinase domain containing protein.	COMBINER_EST	0.0759377	0.0181928	0.745582	NS	0.960765		0.767613	NS	0.963002	NS
Os12g0626100|mRNA|AK059924|CDS+3'UTR	ARM repeat fold domain containing protein.	mRNA	-0.00296426	0.0444057	0.784397	NS	1.03338		0.805199	NS	0.968582	NS
POsControl0005|genome	NONE		-0.0681722	0.0306772	0.714797	NS	1.07092		0.710636	NS	0.952751	NS
Os09g0332300|COMBINER_EST|Os09g0332300|8	ABC transporter domain containing protein.	COMBINER_EST	-0.0682479	0.156869	0.470898	NS	1.16887		0.44033	NS	0.929556	NS
Os01g0261500|mRNA|AK101899|CDS+3'UTR	Conserved hypothetical protein.	mRNA	-0.163882	0.0472518	0.195151	NS	1.1576		0.225679	NS	0.883532	NS
Os09g0546100|COMBINER_EST|CI408770|0	Auxin induced protein.	COMBINER_EST	-0.0792018	0.260561	0.440776	NS	1.26555		0.380188	NS	0.929556	NS
Os10g0397200|mRNA|AK064927|CDS+3'UTR	Winged helix DNA-binding domain containing protein.	mRNA	0.0642605	0.00944185	0.726847	NS	0.962715		0.7596	NS	0.961967	NS
Os09g0405900|COMBINER|CI343198|0	(No Hit)	COMBINER	0.1875	0.062346	0.76884	NS	0.916906		0.746477	NS	0.95976	NS
Os07g0202000|COMBINER_EST|Os07g0202000|8	UDP-glucuronosyl/UDP-glucosyltransferase family protein.	COMBINER_EST	-0.032007	0.471496	0.431926	NS	1.41765		0.348214	NS	0.929556	NS
Os01g0185300|mRNA|AK065131|CDS+3'UTR	Transferase family protein.	mRNA	0.490063	-0.272441	0.114563	NS	0.589472	DOWN	0.0610917	NS	0.852734	NS
Os08g0540300|mRNA|AK101429|CDS+3'UTR	Zn-finger, cysteine-rich C6HC domain containing protein.	mRNA	-0.00813103	0.00705457	0.769176	NS	1.01058		0.877076	NS	0.979762	NS
Os06g0238900|mRNA|AK106064|CDS+3'UTR	Protein of unknown function DUF716 family protein.	mRNA	0.303202	-0.165458	0.0451443	*	0.722636		0.0350437	*	0.852734	NS
Os10g0154000|mRNA|AK100212|CDS+3'UTR	Vesicle-associated membrane protein 714 (AtVAMP714).	mRNA	0.0331151	-0.0378585	0.313544	NS	0.951995		0.516964	NS	0.931011	NS
Os02g0255500|mRNA|AK059303|CDS+3'UTR	Conserved hypothetical protein.	mRNA	-0.0573788	0.0716095	0.111278	NS	1.09353		0.253628	NS	0.895038	NS
Os11g0129800|COMBINER_EST|CI393886|6	Hypothetical protein.	COMBINER_EST	-0.227167	-0.148124	0.898672	NS	1.05632		0.88396	NS	0.98084	NS
Os03g0667700|COMBINER_EST|CI074010|6	RanBP1 domain containing protein.	COMBINER_EST	-0.15814	-0.00241399	0.334699	NS	1.11398		0.377061	NS	0.929556	NS
Os04g0461400|mRNA|AK066992|CDS+3'UTR	Hypothetical protein.	mRNA	-0.20531	0.112169	0.190532	NS	1.24615		0.171437	NS	0.868068	NS
Os05g0159200|mRNA|AK067837|CDS+3'UTR	Lipolytic enzyme, G-D-S-L family protein.	mRNA	0.00840962	-0.0309674	0.740759	NS	0.973075		0.793034	NS	0.966711	NS
Os08g0326100|mRNA|AK120478|CDS+3'UTR	Forkhead-associated domain containing protein.	mRNA	0.0656741	-0.0119257	0.6956	NS	0.947633		0.712581	NS	0.953355	NS
Os03g0401200|mRNA|AK102662|5'UTR+CDS	Heat shock protein DnaJ family protein.	mRNA	-0.171671	0.0102813	0.241724	NS	1.13442		0.28371	NS	0.906736	NS
Os09g0488800|COMBINER_EST|CI464549|6	Conserved hypothetical protein.	COMBINER_EST	0.0596597	-0.0841816	0.694666	NS	0.905106		0.672473	NS	0.94773	NS
Os08g0558200|mRNA|AK069761|CDS+3'UTR	Glutathione S-transferase, N-terminal domain containing protein.	mRNA	-0.356764	0.0606892	0.263317	NS	1.33557		0.206805	NS	0.875633	NS
Os03g0668000|mRNA|AK111705|CDS+3'UTR	Cyclin-like F-box domain containing protein.	mRNA	-0.0418701	-0.0589639	0.923865	NS	0.988221		0.93142	NS	0.987869	NS
Os05g0520600|mRNA|AK067487|CDS+3'UTR	Conserved hypothetical protein.	mRNA	-0.0853343	-0.102368	0.927459	NS	0.988263		0.933736	NS	0.98825	NS
Os01g0805200|mRNA|AK104864|CDS+3'UTR	Conserved hypothetical protein.	mRNA	0.00451803	0.0324543	0.832355	NS	1.01955		0.861882	NS	0.97768	NS
Os11g0594800|COMBINER_EST|CI393727|0	Protein of unknown function DUF538 family protein.	COMBINER_EST	0.0945833	-0.0203872	0.558293	NS	0.923401		0.579587	NS	0.937697	NS
Os02g0184500|mRNA|AK105238|CDS+3'UTR	Conserved hypothetical protein.	mRNA	0.00559497	-0.0473695	0.570575	NS	0.963954		0.681894	NS	0.949553	NS
Os01g0105300|mRNA|AK072732|CDS+3'UTR	BED finger domain containing protein.	mRNA	-0.158309	0.0478085	0.414129	NS	1.15358		0.401236	NS	0.929556	NS
Os07g0567600|mRNA|AK061242|CDS+3'UTR	Hypothetical protein.	mRNA	-0.278519	-0.0790883	0.621374	NS	1.14825		0.587117	NS	0.938216	NS
Os02g0744000|mRNA|AK104827|CDS+3'UTR	Conserved hypothetical protein.	mRNA	0.00668287	-0.0263247	0.785821	NS	0.977381		0.828138	NS	0.971928	NS
Os07g0439100|mRNA|AK110757|CDS+3'UTR	KH, type 1 domain containing protein.	mRNA	-0.221741	0.0908078	0.613551	NS	1.2419		0.556304	NS	0.934177	NS
Os04g0317500|mRNA|AK069922|CDS+3'UTR	Pollen allergen Lol p2 family protein.	mRNA	0.819296	-0.0419095	0.304686	NS	0.550492	DOWN	0.203592	NS	0.874349	NS
Os07g0160500|COMBINER_EST|CI439014|6	Cyclin-like F-box domain containing protein.	COMBINER_EST	-0.0603025	0.0492171	0.368061	NS	1.07887		0.458108	NS	0.929998	NS
Os12g0622900|mRNA|AK106674|CDS+3'UTR	Mov34/MPN/PAD-1 family protein.	mRNA	-0.0528347	0.062571	0.368697	NS	1.08328		0.449084	NS	0.929783	NS
Os02g0193100|mRNA|AK109089|CDS+3'UTR	Conserved hypothetical protein.	mRNA	0.168634	-0.278255	0.00881347	**	0.733623		0.0104454	*	0.809768	NS
Os03g0108100|COMBINER|CI493333|0	(No Hit)	COMBINER	-0.148072	-0.421987	0.744408	NS	0.827072		0.69823	NS	0.95149	NS
Os05g0188100|COMBINER_EST|CI054211|0	Hypothetical protein.	COMBINER_EST	0.0858037	-0.0883005	0.294056	NS	0.886318		0.330178	NS	0.928294	NS
Os02g0732900|mRNA|AK104342|CDS+3'UTR	Arabidopsis thaliana protein of unknown function DUF794 family protein.	mRNA	-0.0693352	0.175112	0.209852	NS	1.18464		0.217027	NS	0.877926	NS
Os07g0616900|mRNA|AK071047|CDS+3'UTR	Protein of unknown function DUF500 family protein.	mRNA	0.0565112	-0.0940228	0.302254	NS	0.900917		0.359488	NS	0.929556	NS
Os10g0447100|mRNA|AK120481|5'UTR+CDS	Ubiquitin-conjugating enzyme E2-21 kDa 2 (EC 6.3.2.19) (Ubiquitin- protein ligase 5) (Ubiquitin carrier protein 5).	mRNA	-0.0211933	0.0946481	0.433721	NS	1.08361		0.49178	NS	0.930762	NS
Os03g0650000|mRNA|AK070479|CDS+3'UTR	YABBY protein family protein.	mRNA	0.169851	-0.0580965	0.147979	NS	0.853849		0.177287	NS	0.869782	NS
Os03g0710600|mRNA|AK068746|CDS+3'UTR	Conserved hypothetical protein.	mRNA	-0.0767605	0.103964	0.286508	NS	1.13345		0.318814	NS	0.922579	NS
Os07g0568300|mRNA|AJ575241|CDS	ZF protein (Fragment).	mRNA	0.0149763	0.0602152	0.81488	NS	1.03185		0.827644	NS	0.971905	NS
Os08g0419000|COMBINER|CI480309|0	(No Hit)	COMBINER	0.105855	-0.124456	0.605135	NS	0.852451		0.563304	NS	0.934451	NS
Os10g0389200|COMBINER_EST|CI479132|6	Red chlorophyll catabolite reductase (EC 1.-.-.-) (RCC reductase) (HvRCCR) (Fragment).	COMBINER_EST	0.101765	-0.181852	0.290552	NS	0.821529		0.263936	NS	0.897537	NS
Os03g0854200|mRNA|AK069107|CDS+3'UTR	3' exoribonuclease domain containing protein.	mRNA	-0.105958	0.116276	0.221573	NS	1.16654		0.238803	NS	0.889684	NS
Os03g0591700|COMBINER|CI401983|x	(No Hit)	COMBINER	-0.204415	0.162942	0.0813149	NS	1.28999		0.0738971	NS	0.852734	NS
PAtControl0002|mRNA|X64271|3'UTR	NONE	mRNA	0.103947	-0.0293498	0.410708	NS	0.911745		0.454489	NS	0.929795	NS
Os01g0502700|COMBINER_EST|CI549395|0	Histone H2A.	COMBINER_EST	-0.179915	-0.0144532	0.67193	NS	1.12152		0.644352	NS	0.943458	NS
Os07g0184600|COMBINER_EST|Os07g0184600|8	Conserved hypothetical protein.	COMBINER_EST	-0.360784	-0.0624448	0.430104	NS	1.22973		0.380149	NS	0.929556	NS
Os04g0495800|mRNA|AK103154|CDS+3'UTR	Plant regulator RWP-RK domain containing protein.	mRNA	-0.0802107	0.0114012	0.481229	NS	1.06556		0.55742	NS	0.934177	NS
Os02g0685200|mRNA|AK111726|CDS+3'UTR	Myb, DNA-binding domain containing protein.	mRNA	-0.475212	0.241867	0.00916768	**	1.64385	UP	0.00486733	**	0.698054	NS
Os03g0419200|mRNA|AK064655|CDS+3'UTR	Conserved hypothetical protein.	mRNA	-0.110088	0.01261	0.599957	NS	1.08877		0.60468	NS	0.939751	NS
Os01g0612200|mRNA|AK071340|CDS+3'UTR	Cytochrome c oxidase subunit Vb.	mRNA	-0.112213	0.0988195	0.426713	NS	1.15752		0.409026	NS	0.929556	NS
Os04g0412300|mRNA|AK110902|5'UTR+CDS	Glycoside hydrolase, family 17 protein.	mRNA	-0.540461	0.604851	0.00456452	**	2.21194	UP	0.00126215	**	0.673563	NS
Os03g0719900|mRNA|AK070804|CDS+3'UTR	Peptide transporter 1.	mRNA	0.134506	-0.060534	0.331815	NS	0.873549		0.3427	NS	0.929556	NS
Os04g0114200|COMBINER|CI081093|6	(No Hit)	COMBINER	-0.0690212	-0.0024097	0.719558	NS	1.04725		0.740359	NS	0.958736	NS
Os08g0382400|mRNA|AK058264|CDS+3'UTR	Peptidyl-prolyl cis-trans isomerase, chloroplast precursor (EC 5.2.1.8) (40 kDa thylakoid lumen PPIase) (40 kDa thylakoid lumen rotamase).	mRNA	0.0915682	-0.0305665	0.610721	NS	0.918827		0.613471	NS	0.939871	NS
Os03g0180400|mRNA|AK059929|CDS+3'UTR	Proteasome subunit alpha type 6 (EC 3.4.25.1) (20S proteasome alpha subunit A) (20S proteasome subunit alpha-1).	mRNA	-0.0225668	0.0620625	0.386869	NS	1.06042		0.517003	NS	0.931011	NS
Os06g0663900|mRNA|AK071785|5'UTR+CDS	Protein kinase domain containing protein.	mRNA	-0.110866	0.13611	0.223899	NS	1.18672		0.226727	NS	0.883993	NS
Os12g0606900|mRNA|AK072659|CDS+3'UTR	Hypothetical protein.	mRNA	-0.0924044	-0.00815058	0.522869	NS	1.06014		0.59418	NS	0.938743	NS
Os05g0279600|mRNA|AK070566|CDS+3'UTR	Conserved hypothetical protein.	mRNA	-0.0789702	0.0885489	0.135385	NS	1.12313		0.217911	NS	0.878211	NS
Os07g0409400|mRNA|AK106929|CDS+3'UTR	Mitochodrial transcription termination factor-related family protein.	mRNA	0.0887568	-0.0400107	0.183857	NS	0.914612		0.307186	NS	0.915007	NS
Os03g0382100|COMBINER_EST|CI444327|0	Naringenin-chalcone synthase family protein.	COMBINER_EST	0.110602	0.0133843	0.561655	NS	0.934834		0.600694	NS	0.939363	NS
Os03g0853700|mRNA|AK069032|CDS+3'UTR	Conserved hypothetical protein.	mRNA	0.00793314	-0.0269411	0.479355	NS	0.976117		0.714202	NS	0.953713	NS
Os03g0767900|mRNA|AK106933|CDS+3'UTR	Protein of unknown function DUF588 family protein.	mRNA	-0.0290391	0.0125453	0.761622	NS	1.02924		0.799977	NS	0.968418	NS
Os03g0700400|COMBINER_EST|CI110568|6	Lipoxygenase 1 protein (Fragment).	COMBINER_EST	0.319042	-0.352071	0.0423324	*	0.628022	DOWN	0.0224233	*	0.827711	NS
Os02g0135800|mRNA|AK112028|CDS+3'UTR	Sec13-like protein (Fragment).	mRNA	0.0775793	-0.0574977	0.0905739	NS	0.910621		0.226191	NS	0.883681	NS
Os09g0130300|mRNA|AK066394|CDS+3'UTR	Conserved hypothetical protein.	mRNA	-0.246041	0.142572	0.112855	NS	1.30913		0.0927696	NS	0.857368	NS
Os02g0676600|COMBINER_EST|Os02g0676600|8	Protein of unknown function DUF635 family protein.	COMBINER_EST	0.0709871	-0.0938945	0.598657	NS	0.892002		0.57926	NS	0.937606	NS
Os01g0222700|mRNA|AK101946|CDS+3'UTR	Protein of unknown function DUF1544 domain containing protein.	mRNA	0.149543	-0.177792	0.307177	NS	0.797007		0.263785	NS	0.897537	NS
Os04g0317300|COMBINER_EST|Os04g0317300|8	Cyclin-like F-box domain containing protein.	COMBINER_EST	0.0446061	0.0378464	0.966671	NS	0.995326		0.971083	NS	0.995939	NS
Os03g0274000|mRNA|AK119251|CDS+3'UTR	Oxysterol-binding protein family protein.	mRNA	0.0862169	-0.0372989	0.270996	NS	0.917948		0.374104	NS	0.929556	NS
Os05g0355100|COMBINER_EST|AU085852|7	Conserved hypothetical protein.	COMBINER_EST	-0.00458336	-0.0226479	0.919876	NS	0.987557		0.927759	NS	0.987423	NS
Os01g0327600|mRNA|AK120216|CDS+3'UTR	Conserved hypothetical protein.	mRNA	-0.0832104	0.0804459	0.0267188	*	1.12012		0.116424	NS	0.857532	NS
Os03g0252800|mRNA|AK065537|CDS+3'UTR	Aminotransferase, class I and II domain containing protein.	mRNA	0.108067	-0.0464053	0.237711	NS	0.898461		0.308877	NS	0.916881	NS
Os02g0124400|mRNA|AK108718|CDS+3'UTR	Conserved hypothetical protein.	mRNA	0.0790517	0.211676	0.767103	NS	1.09629		0.742744	NS	0.959141	NS
Os07g0175400|COMBINER|CI119849|6	(No Hit)	COMBINER	0.199833	0.313144	0.83138	NS	1.08171		0.809727	NS	0.969231	NS
Os03g0150800|mRNA|AY332471|CDS+3'UTR	High affinity phosphate transporter 2 (Phosphate transporter).	mRNA	-0.309606	-0.0233146	0.386827	NS	1.2195		0.345503	NS	0.929556	NS
Os08g0162800|mRNA|AK059406|CDS+3'UTR	Acyl-CoA-binding protein (ACBP).	mRNA	-0.250004	0.147057	0.171276	NS	1.31682		0.135917	NS	0.858437	NS
Os02g0831300|mRNA|AK101449|CDS+3'UTR	ARM repeat fold domain containing protein.	mRNA	-0.029881	0.067734	0.294008	NS	1.07		0.435941	NS	0.929556	NS
Os03g0128700|mRNA|BT014683|CDS	Calcium-dependent protein kinase, isoform 11 (EC 2.7.1.-) (CDPK 11).	mRNA	0.127354	-0.116051	0.326902	NS	0.844749		0.310939	NS	0.917744	NS
Os07g0639600|mRNA|AK067207|CDS+3'UTR	Peptidase C15, pyroglutamyl peptidase I family protein.	mRNA	-0.151442	-0.0240724	0.483488	NS	1.0923		0.513267	NS	0.931011	NS
Os05g0212200|COMBINER_EST|AU096243|6	Leucine-rich repeat, cysteine-containing subtype containing protein.	COMBINER_EST	0.0219116	0.00960565	0.844422	NS	0.991506		0.908556	NS	0.984527	NS
Os01g0889000|mRNA|AK103621|CDS+3'UTR	TPR-like domain containing protein.	mRNA	-0.00297547	0.0119066	0.880118	NS	1.01037		0.912424	NS	0.985213	NS
Os03g0828100|mRNA|AK062799|CDS+3'UTR	50S ribosomal protein L18.	mRNA	-0.0497077	0.0193062	0.694584	NS	1.049		0.721156	NS	0.955193	NS
Os12g0540900|mRNA|AK102417|CDS+3'UTR	Tryptophanyl-tRNA synthetase (EC 6.1.1.2) (Tryptophan--tRNA ligase) (TrpRS).	mRNA	0.0213592	-0.015703	0.876318	NS	0.974638		0.878918	NS	0.980167	NS
Os03g0342800|mRNA|AK109914|CDS+3'UTR	Conserved hypothetical protein.	mRNA	-0.0280149	0.0292344	0.588664	NS	1.04048		0.680198	NS	0.949183	NS
Os11g0307500|mRNA|AK069871|CDS+3'UTR	Hypothetical protein.	mRNA	0.155244	-0.173014	0.207439	NS	0.796498		0.181653	NS	0.870223	NS
Os05g0217800|mRNA|AK104492|CDS+3'UTR	BURP domain containing protein.	mRNA	0.0858304	0.0310123	0.760392	NS	0.962716		0.780958	NS	0.964531	NS
Os03g0577200|mRNA|AK061735|CDS+3'UTR	Maintenance of ploidy protein mob1.	mRNA	-0.0211945	-0.0112863	0.834302	NS	1.00689		0.917222	NS	0.986004	NS
Os01g0118400|COMBINER_EST|CI551307|0	HGA6.	COMBINER_EST	0.538884	-0.297671	0.119554	NS	0.559979	DOWN	0.0613992	NS	0.852734	NS
Os07g0422100|mRNA|AK063592|CDS+3'UTR	AWPM-19-like family protein.	mRNA	0.0805893	0.0369384	0.805359	NS	0.970197		0.823064	NS	0.971055	NS
Os08g0527700|COMBINER_EST|Os08g0527700|8	Hypothetical protein.	COMBINER_EST	0.0557499	0.0110395	0.878851	NS	0.969484		0.875917	NS	0.979467	NS
Os07g0406800|mRNA|AK101812|CDS+3'UTR	Eukaryotic-type DNA primase, large subunit family protein.	mRNA	0.144174	-0.163031	0.299269	NS	0.808206		0.263161	NS	0.897537	NS
Os01g0711900|mRNA|AK108302|CDS+3'UTR	Conserved hypothetical protein.	mRNA	0.0746889	0.0444834	0.862343	NS	0.979281		0.875999	NS	0.979467	NS
Os06g0274600|mRNA|AK069024|UTR	Non-protein coding transcript, unclassifiable transcript.	mRNA	0.0341327	0.0954788	0.621838	NS	1.04344		0.688825	NS	0.950093	NS
Os05g0101200|mRNA|AK062021|CDS+3'UTR	Peroxisomal membrane anchor protein (Pex14p) domain containing protein.	mRNA	-0.0903666	-0.0409248	0.695099	NS	1.03486		0.749926	NS	0.960621	NS
Os12g0563400|mRNA|AK067785|CDS+3'UTR	Protein of unknown function DUF341 family protein.	mRNA	-0.0461276	0.136194	0.292903	NS	1.13471		0.322323	NS	0.925106	NS
Os04g0657300|COMBINER_EST|Os04g0657300|8	Farnesyl pyrophosphate synthetase 2 (FPP synthetase 2) (FPS 2) (Farnesyl diphosphate synthetase 2) [Includes: Dimethylallyltranstransferase (EC 2.5.1.1); Geranyltranstransferase (EC 2.5.1.10)].	COMBINER_EST	-0.262641	0.148209	0.273395	NS	1.32947		0.216556	NS	0.87776	NS
Os03g0622000|COMBINER|CI281757|6	(No Hit)	COMBINER	-0.130858	0.0866537	0.233704	NS	1.16273		0.251023	NS	0.893742	NS
Os07g0102500|mRNA|AK100796|CDS+3'UTR	Lupus La protein family protein.	mRNA	0.0826662	0.00167155	0.656818	NS	0.945406		0.682463	NS	0.949694	NS
osa-miR171e|Os03|Mature	miRNA	osa-miR171e Os03 Mature	0.0590913	0.0342906	0.891586	NS	0.982956		0.901305	NS	0.983	NS
Os03g0800000|mRNA|AK064790|CDS+3'UTR	Conserved hypothetical protein.	mRNA	0.499022	-0.183798	0.189531	NS	0.622946	DOWN	0.116896	NS	0.857532	NS
Os04g0583000|mRNA|AK065769|CDS+3'UTR	TPR-like domain containing protein.	mRNA	-0.405948	0.0732005	0.328538	NS	1.39392		0.253407	NS	0.895038	NS
Os03g0822300|mRNA|AK060050|CDS+3'UTR	Ribosomal RNA methyltransferase RrmJ/FtsJ domain containing protein.	mRNA	-0.0704308	0.132258	0.183523	NS	1.15084		0.222862	NS	0.881075	NS
Os01g0977200|COMBINER_EST|CI522906|0	Heat shock protein DnaJ, N-terminal domain containing protein.	COMBINER_EST	0.0796487	0.00946927	0.714918	NS	0.95252		0.733445	NS	0.95761	NS
Os03g0556100|COMBINER|CI440432|6	(No Hit)	COMBINER	0.0733578	-0.0076189	0.652194	NS	0.945417		0.679418	NS	0.949183	NS
Os05g0583100|mRNA|AK062631|UTR	HAT dimerisation domain containing protein.	mRNA	0.0719869	-0.0093081	0.64943	NS	0.945209		0.677248	NS	0.948579	NS
Os03g0729900|mRNA|AJ575244|CDS	BSD protein (Fragment).	mRNA	0.0459311	-0.049176	0.218472	NS	0.936203		0.398767	NS	0.929556	NS
Os01g0231000|mRNA|AK066156|CDS+3'UTR	Auxin-responsive protein (Aux/IAA) (Fragment).	mRNA	0.024878	0.395229	0.32924	NS	1.29267		0.272243	NS	0.901077	NS
Os01g0848700|mRNA|AK071303|CDS+3'UTR	Ras-related protein Rab11C.	mRNA	-0.0165652	-0.0499703	0.893279	NS	0.977111		0.894612	NS	0.981909	NS
Os07g0102000|mRNA|AK070220|CDS+3'UTR	Hypothetical protein.	mRNA	-0.206766	0.0999799	0.0145207	*	1.23691		0.0294587	*	0.847799	NS
Os11g0438000|mRNA|AK071696|CDS+3'UTR	Conserved hypothetical protein.	mRNA	-0.212293	0.0466424	0.346493	NS	1.1966		0.320658	NS	0.923638	NS
Os09g0367900|mRNA|AK061601|CDS+3'UTR	Hypothetical protein.	mRNA	-0.0634406	0.0806043	0.0797154	NS	1.105		0.202169	NS	0.874095	NS
Os01g0885000|mRNA|AK060676|CDS+3'UTR	Cytochrome c.	mRNA	-0.0295441	-0.0375233	0.964977	NS	0.994485		0.968553	NS	0.995821	NS
Os06g0626200|mRNA|AK119654|CDS+3'UTR	Conserved hypothetical protein.	mRNA	-0.0795929	0.070842	0.302557	NS	1.1099		0.359817	NS	0.929556	NS
Os03g0593200|COMBINER_EST|Os03g0593200|8	Protein of unknown function DUF21 domain containing protein.	COMBINER_EST	0.0370069	0.235992	0.441166	NS	1.14789		0.427265	NS	0.929556	NS
Os07g0668600|mRNA|AK108315|CDS+3'UTR	Hypothetical protein.	mRNA	0.0642698	-0.0234251	0.60089	NS	0.941025		0.637686	NS	0.942672	NS
Os04g0379500|mRNA|AK066817|CDS+3'UTR	Hypothetical protein.	mRNA	-0.17577	0.20609	0.0798638	NS	1.30302		0.0702689	NS	0.852734	NS
Os01g0229200|mRNA|AK106136|CDS+3'UTR	VHS domain containing protein.	mRNA	0.0500646	-0.0522351	0.440146	NS	0.931547		0.515163	NS	0.931011	NS
Os07g0171200|mRNA|AK071075|CDS+3'UTR	Galactose-1-phosphate uridyl transferase-like protein.	mRNA	-0.0900002	0.0867276	0.107519	NS	1.13032		0.185275	NS	0.870959	NS
Os03g0298800|mRNA|AK103337|CDS+3'UTR	Spliceosomal protein.	mRNA	0.0408404	-0.000207424	0.530158	NS	0.971949		0.703011	NS	0.952136	NS
Os01g0250900|mRNA|AK065179|CDS+3'UTR	HAD superfamily (subfamily IG) hydrolase, 5'-Nucleotidase protein.	mRNA	-0.105033	0.026123	0.199834	NS	1.09517		0.31438	NS	0.91913	NS
Os08g0136100|mRNA|AB101650|CDS	Anthocyaninless2.	mRNA	-0.0954971	0.115271	0.564972	NS	1.1573		0.53103	NS	0.933789	NS
Os04g0582700|COMBINER_EST|Os04g0582700|8	Conserved hypothetical protein.	COMBINER_EST	0.413594	0.0594833	0.44473	NS	0.782352		0.381006	NS	0.929556	NS
Os09g0378300|mRNA|AK068860|CDS+3'UTR	Leucyl-tRNA synthetase, cytoplasmic (EC 6.1.1.4) (Leucine--tRNA ligase) (LeuRS).	mRNA	0.0657272	0.0226858	0.860437	NS	0.970607		0.86242	NS	0.977695	NS
Os05g0491100|mRNA|AK121606|CDS+3'UTR	Calmodulin.	mRNA	0.0643315	-0.0687773	0.110723	NS	0.911864		0.245967	NS	0.892564	NS
Os07g0142900|mRNA|AK060737|CDS+3'UTR	Aldo/keto reductase family protein.	mRNA	-0.191401	0.213265	0.100576	NS	1.32378		0.0811216	NS	0.856565	NS
Os05g0346200|mRNA|AK071850|CDS+3'UTR	Dehydration responsive element binding protein 2A (DREB2A protein).	mRNA	0.0508585	-0.0239935	0.0344705	*	0.94944		0.345741	NS	0.929556	NS
Os02g0234000|COMBINER_EST|Os02g0234000|8	Conserved hypothetical protein.	COMBINER_EST	-0.161672	0.200857	0.17646	NS	1.28568		0.147521	NS	0.862002	NS
Os10g0575200|mRNA|AK066761|5'UTR+CDS	Protein psi1 (Protein psi).	mRNA	0.0319259	0.00523472	0.808829	NS	0.981669		0.852643	NS	0.976166	NS
Os04g0367400|mRNA|AK100139|CDS+3'UTR	Reticulon family protein.	mRNA	0.00136244	-0.0230216	0.792547	NS	0.98324		0.851224	NS	0.976166	NS
Os04g0126500|mRNA|AK106103|CDS+3'UTR	Hypothetical protein.	mRNA	-0.0948598	0.000792267	0.694018	NS	1.06855		0.696299	NS	0.95149	NS
Os02g0143200|mRNA|AK070600|CDS+3'UTR	ARM repeat fold domain containing protein.	mRNA	0.0445939	-0.128918	0.419953	NS	0.886682		0.425835	NS	0.929556	NS
Os08g0473300|COMBINER_EST|Os08g0473300|8	Conserved hypothetical protein.	COMBINER_EST	-0.181028	0.326143	0.0768025	NS	1.42126		0.0525377	NS	0.852734	NS
Os04g0656800|mRNA|AK058886|CDS+3'UTR	Peroxidase2 precursor (EC 1.11.1.7).	mRNA	0.0380354	0.218418	0.51987	NS	1.13318		0.503766	NS	0.931011	NS
Os10g0453900|COMBINER_EST|CI542950|1	Eggshell protein family protein.	COMBINER_EST	0.110518	0.012706	0.55751	NS	0.934449		0.597179	NS	0.938743	NS
Os03g0779000|mRNA|AK108586|CDS+3'UTR	Conserved hypothetical protein.	mRNA	0.0512121	-0.151234	0.396698	NS	0.869076		0.389077	NS	0.929556	NS
Os04g0692100|mRNA|AK102150|CDS+3'UTR	Tubulin folding cofactor B.	mRNA	-0.0386302	0.00142241	0.675511	NS	1.02815		0.760881	NS	0.961979	NS
Os01g0883900|mRNA|AK119636|CDS+3'UTR	Putative methyltransferase DUF248 family protein.	mRNA	0.00690246	-0.166201	0.482935	NS	0.886933		0.477027	NS	0.930762	NS
Os07g0670300|mRNA|AK061154|CDS+3'UTR	C2 domain containing protein.	mRNA	0.306932	-0.441155	0.0135078	*	0.595392	DOWN	0.00652125	**	0.753601	NS
Os02g0802500|mRNA|AK102146|CDS+3'UTR	H(+)-translocating (Pyrophosphate-ENERGIZED) inorganic pyrophosphatase beta-1 polypeptide (EC 3.6.1.1) (Fragment).	mRNA	-0.0883951	0.163464	0.268043	NS	1.19074		0.259128	NS	0.895961	NS
Os08g0206900|mRNA|AK071409|CDS+3'UTR	UTP--glucose-1-phosphate uridylyltransferase family protein.	mRNA	0.0176854	-0.116185	0.242879	NS	0.911383		0.339814	NS	0.929556	NS
Os03g0176300|COMBINER|CI077154|0	(No Hit)	COMBINER	0.109551	0.0139923	0.581782	NS	0.93591		0.61601	NS	0.93999	NS
Os02g0506400|COMBINER_EST|Os02g0506400|8	Zn-finger, MYND type domain containing protein.	COMBINER_EST	-0.465282	0.252542	0.199431	NS	1.6447	UP	0.122243	NS	0.857532	NS
Os09g0524500|mRNA|AK119967|CDS+3'UTR	Hypothetical protein.	mRNA	0.147919	-0.134548	0.115611	NS	0.822184		0.123964	NS	0.857663	NS
Os04g0650500|mRNA|AK104273|CDS+3'UTR	Conserved hypothetical protein.	mRNA	-0.19601	0.0643992	0.0354954	*	1.19782		0.0641599	NS	0.852734	NS
Os04g0420900|mRNA|AK101902|CDS+3'UTR	Receptor-like protein kinase.	mRNA	0.359082	-0.0507371	0.192488	NS	0.752718		0.150057	NS	0.863037	NS
Os03g0692700|mRNA|AK069038|CDS+3'UTR	Protein of unknown function DUF538 family protein.	mRNA	0.0205984	-0.0178001	0.427191	NS	0.973735		0.683775	NS	0.949879	NS
Os08g0558100|mRNA|AK099458|CDS+3'UTR	Calcium-binding EF-hand domain containing protein.	mRNA	-0.0737989	-0.0733207	0.997813	NS	1.00033		0.998074	NS	0.999671	NS
Os01g0911900|COMBINER_EST|Os01g0911900|8	Protein of unknown function DUF185 family protein.	COMBINER_EST	-0.100701	0.024325	0.580622	NS	1.09053		0.587946	NS	0.938322	NS
Os01g0351800|mRNA|AK073503|CDS+3'UTR	2OG-Fe(II) oxygenase domain containing protein.	mRNA	-0.451666	-0.092422	0.527784	NS	1.28275		0.461134	NS	0.929998	NS
Os02g0137000|mRNA|AK111719|CDS+3'UTR	WD40-like domain containing protein.	mRNA	-0.00381446	0.0164402	0.87372	NS	1.01414		0.89765	NS	0.981993	NS
Os03g0770000|COMBINER_EST|Os03g0770000|8	Basic-leucine zipper (bZIP) transcription factor domain containing protein.	COMBINER_EST	-0.147914	-0.0338297	0.788719	NS	1.08229		0.768423	NS	0.963166	NS
Os03g0815300|COMBINER|CI328448|6	(No Hit)	COMBINER	0.15281	-0.0405732	0.503907	NS	0.874552		0.483675	NS	0.930762	NS
Os05g0420600|mRNA|D10421|5'UTR+CDS	Cytochrome c.	mRNA	-0.00906181	0.0411637	0.78644	NS	1.03543		0.803238	NS	0.968426	NS
Os05g0490200|mRNA|AK071895|CDS+3'UTR	Conserved hypothetical protein.	mRNA	-0.0705137	-0.0223804	0.725646	NS	1.03393		0.768903	NS	0.963294	NS
Os01g0957600|mRNA|AK059235|CDS+3'UTR	Elicitor-inducible cytochrome P450.	mRNA	0.114718	-0.0379958	0.323223	NS	0.899557		0.372048	NS	0.929556	NS
Os02g0817700|mRNA|AK069768|CDS+3'UTR	Acetyl-CoA acyltransferase (3-ketoacyl-coa thiolase) (EC 2.3.1.16).	mRNA	-0.125557	-0.0321639	0.534791	NS	1.06688		0.587935	NS	0.938322	NS
Os05g0476000|mRNA|AK073548|CDS+3'UTR	Hypothetical protein.	mRNA	-0.175241	0.150205	0.145338	NS	1.25305		0.133111	NS	0.858437	NS
osa-miR399c|Os05|Mature	miRNA	osa-miR399c Os05 Mature	-0.116052	0.576195	0.0630385	NS	1.6158	UP	0.0333509	*	0.852734	NS
Os07g0196200|mRNA|AK070765|CDS+3'UTR	Conserved hypothetical protein.	mRNA	0.159261	-0.108557	0.391532	NS	0.830575		0.355758	NS	0.929556	NS
Os03g0857900|mRNA|AK061341|CDS+3'UTR	Lysine decarboxylase-like protein.	mRNA	0.185539	-0.172977	0.0537092	NS	0.779966		0.0549191	NS	0.852734	NS
Os08g0483300|COMBINER_EST|AU094743|7	Hypothetical protein.	COMBINER_EST	-0.115761	0.0155145	0.572359	NS	1.09526		0.576842	NS	0.936954	NS
Os11g0143500|mRNA|AK102697|CDS+3'UTR	L-Galactono-1,4-lactone dehydrogenase.	mRNA	-0.024121	-0.0666833	0.817384	NS	0.970929		0.832233	NS	0.972606	NS
Os12g0124400|mRNA|AK071024|CDS+3'UTR	Exostosin-like family protein.	mRNA	0.0942659	0.0432699	0.726215	NS	0.96527		0.764715	NS	0.962464	NS
Os03g0753100|mRNA|AY551922|CDS+3'UTR	MADS-box transcription factor CDM44.	mRNA	0.644486	-0.275666	0.210083	NS	0.528453	DOWN	0.120994	NS	0.857532	NS
POsControl0007|genome	NONE		0.0969386	-0.0202625	0.266117	NS	0.921975		0.381349	NS	0.929556	NS
Os10g0577800|mRNA|AK121290|5'UTR+CDS	Conserved hypothetical protein.	mRNA	-0.00695109	0.0512202	0.645279	NS	1.04115		0.707286	NS	0.952136	NS
Os06g0708400|COMBINER_EST|CI363475|6	Cyclophilin.	COMBINER_EST	-0.323279	-0.080202	0.837792	NS	1.18351		0.803977	NS	0.968426	NS
Os03g0272300|mRNA|AK060183|CDS+3'UTR	Zn-finger, RING domain containing protein.	mRNA	0.246153	-0.0488657	0.591467	NS	0.815062		0.536318	NS	0.933789	NS
Os01g0672300|mRNA|AK107129|CDS+3'UTR	Hypothetical protein.	mRNA	-0.0688167	0.000958206	0.518527	NS	1.04955		0.618325	NS	0.940211	NS
Os03g0405500|mRNA|AK069583|CDS+3'UTR	PDI-like protein.	mRNA	0.331309	-0.240271	0.0628876	NS	0.672879		0.038942	*	0.852734	NS
Os10g0138300|COMBINER_EST|CI469496|3	Conserved hypothetical protein.	COMBINER_EST	0.0612965	0.0650473	0.991198	NS	1.0026		0.990797	NS	0.998559	NS
Os03g0339300|mRNA|AK104395|CDS+3'UTR	Peroxidase (EC 1.11.1.7).	mRNA	0.0859013	0.00388741	0.651484	NS	0.944738		0.677865	NS	0.948832	NS
Os01g0744000|mRNA|AK101026|CDS+3'UTR	Kinesin heavy chain (Fragment).	mRNA	-0.0992656	0.14518	0.161931	NS	1.18464		0.178924	NS	0.869782	NS
Os02g0134300|mRNA|AK120292|CDS+3'UTR	Putative zinc-binding region DUF701 domain containing protein.	mRNA	0.0520866	-0.146933	0.279097	NS	0.871142		0.298521	NS	0.910437	NS
Os11g0109700|mRNA|AK072035|CDS+3'UTR	Uncharacterized Cys-rich domain containing protein.	mRNA	0.355166	-0.01327	0.458538	NS	0.774622		0.391505	NS	0.929556	NS
Os12g0278700|mRNA|AK068027|CDS+3'UTR	Cystinosin homolog.	mRNA	-0.0710962	-0.0358841	0.734653	NS	1.02471		0.799088	NS	0.968202	NS
Os07g0264000|mRNA|AK107969|CDS+3'UTR	Hypothetical protein.	mRNA	0.0369601	0.0820715	0.810002	NS	1.03176		0.824501	NS	0.971232	NS
Os12g0211000|mRNA|AK101792|CDS+3'UTR	Hypothetical protein.	mRNA	0.125927	-0.107303	0.403767	NS	0.850728		0.379513	NS	0.929556	NS
Os01g0118700|mRNA|AK070385|CDS+3'UTR	HGA4.	mRNA	0.0751834	-0.00592637	0.651878	NS	0.94533		0.679073	NS	0.949183	NS
Os03g0608000|mRNA|AK111073|CDS+3'UTR	Hypothetical protein.	mRNA	0.074332	-0.00703597	0.649821	NS	0.945161		0.677442	NS	0.948579	NS
Os04g0191600|mRNA|AK069445|CDS+3'UTR	F-box protein interaction domain containing protein.	mRNA	-0.211239	0.0827904	0.240686	NS	1.22606		0.219929	NS	0.879727	NS
Os08g0440200|mRNA|AK121617|CDS+3'UTR	Ribonuclease CAF1 family protein.	mRNA	0.0139947	-0.0620399	0.670678	NS	0.948662		0.697221	NS	0.95149	NS
Os05g0565200|mRNA|AK067090|CDS+3'UTR	Urease accessory protein G.	mRNA	-0.0155094	0.0115845	0.590856	NS	1.01896		0.779142	NS	0.964392	NS
Os05g0381500|mRNA|AK061992|CDS+3'UTR	Conserved hypothetical protein.	mRNA	-0.13475	0.0891671	0.0946974	NS	1.1679		0.135909	NS	0.858437	NS
Os11g0151500|mRNA|AK102457|CDS+3'UTR	Major facilitator superfamily protein.	mRNA	-0.0116093	-0.125006	0.627649	NS	0.924409		0.632581	NS	0.942094	NS
Os02g0541000|mRNA|AK107551|CDS+3'UTR	Conserved hypothetical protein.	mRNA	0.0686617	-0.0148935	0.631466	NS	0.943729		0.662681	NS	0.946232	NS
Os01g0899800|COMBINER_EST|CI075296|0	ANT (Ovule development protein aintegumenta).	COMBINER_EST	-0.0374994	0.330763	0.196799	NS	1.2908		0.162392	NS	0.865176	NS
Os05g0129800|COMBINER_EST|Os05g0129800|8	DNA-binding WRKY domain containing protein.	COMBINER_EST	-0.134509	0.138531	0.123889	NS	1.20835		0.134639	NS	0.858437	NS
Os07g0293000|COMBINER_EST|Os07g0293000|8	Cytochrome P450 family protein.	COMBINER_EST	-0.426418	0.29673	0.221233	NS	1.65078	UP	0.139364	NS	0.858437	NS
Os03g0596900|mRNA|AK099029|CDS+3'UTR	GTP-binding signal recognition particle SRP54, G-domain containing protein.	mRNA	-0.0171628	-0.0348606	0.828914	NS	0.987808		0.884462	NS	0.98084	NS
Os03g0759500|mRNA|AK063449|CDS+3'UTR	Origin recognition complex subunit 5 (Fragment).	mRNA	-0.0371284	0.0201966	0.661759	NS	1.04053		0.717874	NS	0.954161	NS
Os02g0525600|mRNA|AK069214|CDS+3'UTR	Conserved hypothetical protein.	mRNA	-0.0120924	0.00717092	0.839355	NS	1.01344		0.88399	NS	0.98084	NS
Os08g0515700|mRNA|AK067628|CDS+3'UTR	Protein of unknown function DUF547 domain containing protein.	mRNA	-0.133194	0.261368	0.0119466	*	1.31454		0.0163141	*	0.821718	NS
POsControl0037|art	NONE		0.067872	-0.0442603	0.479687	NS	0.92522		0.527459	NS	0.933153	NS
Os03g0119500|mRNA|AK069531|CDS+3'UTR	Callose synthase 1 catalytic subunit.	mRNA	-0.00629354	0.0700972	0.380871	NS	1.05438		0.533535	NS	0.933789	NS
Os02g0526000|mRNA|AK058905|CDS+3'UTR	Conserved hypothetical protein.	mRNA	-0.383915	0.0107048	0.239112	NS	1.3146		0.191162	NS	0.871207	NS
osa-miR168b|Os02|Mature	miRNA	osa-miR168b Os02 Mature	-0.330273	0.337511	0.208846	NS	1.58863	UP	0.13313	NS	0.858437	NS
Os04g0106400|mRNA|AK068763|CDS+3'UTR	D-isomer specific 2-hydroxyacid dehydrogenase, catalytic region domain containing protein.	mRNA	0.165246	-0.0425327	0.359058	NS	0.865869		0.356065	NS	0.929556	NS
Os05g0459000|mRNA|AK106756|CDS+3'UTR	C-myb-like transcription factor (Fragment).	mRNA	0.129709	-0.114805	0.187927	NS	0.8441		0.199789	NS	0.872955	NS
Os03g0342900|mRNA|AK104744|CDS+3'UTR	Dormancyauxin associated family protein.	mRNA	0.263111	-0.0234263	0.36741	NS	0.819868		0.328308	NS	0.927722	NS
Os08g0288000|mRNA|AK099411|CDS+3'UTR	Hypothetical protein.	mRNA	-0.0651118	0.116586	0.33429	NS	1.13422		0.354303	NS	0.929556	NS
Os04g0486300|mRNA|AK063256|CDS+3'UTR	Conserved hypothetical protein.	mRNA	0.0665475	0.132374	0.811943	NS	1.04668		0.809053	NS	0.968969	NS
Os04g0435500|mRNA|AK104121|CDS+3'UTR	Glutathione S-transferase, N-terminal domain containing protein.	mRNA	0.19361	-0.0654161	0.00965565	**	0.835652		0.033624	*	0.852734	NS
Os03g0243600|mRNA|AK072916|CDS+3'UTR	Acyl-coA-binding protein, ACBP family protein.	mRNA	0.147493	-0.0968678	0.207077	NS	0.84419		0.214878	NS	0.877561	NS
Os02g0461600|mRNA|AK105240|CDS+3'UTR	Conserved hypothetical protein.	mRNA	0.000212191	-0.0231559	0.840536	NS	0.983933		0.874793	NS	0.979419	NS
Os09g0534900|COMBINER_EST|C99016|6	Hypothetical protein.	COMBINER_EST	-0.0168223	0.304765	0.0266292	*	1.2497		0.0391991	*	0.852734	NS
Os09g0314300|mRNA|AK071933|CDS+3'UTR	Peroxin-3 family protein.	mRNA	0.0445211	0.0212951	0.858636	NS	0.98403		0.884269	NS	0.98084	NS
Os02g0154300|mRNA|AK111975|CDS+3'UTR	Conserved hypothetical protein.	mRNA	-0.743673	0.633044	0.00243578	**	2.59677	UP	0.000523131	***	0.569744	NS
[truncated: 40,476 more rows]
